# Supplementary material for: Carbodiimide Ring-Opening Metathesis Polymerization
Source: ACS Cent Sci. 2023 May 11;9(6):1104–10. doi: 10.1021/acscentsci.3c00032 (PMC10311665; doi:10.1021/acscentsci.3c00032)
Supplement: Supplementary file 3 — oc3c00032_si_003.cif [file oc3c00032_si_003.cif]

data_21055

# start Validation Reply Form
_vrf_PLAT027_21055
;
RESPONSE: The low theta value reflects to the use 
of 3-circle goniometer to collect structure 21055, 
which has a low symmetry.  While the theta full 
value is low, the connectivity of the structure is certain.
;

_audit_creation_date        "2021-07-01"
_audit_creation_method CRYSTALS_ver_14.61_build_6236 

_oxford_structure_analysis_title  '21055_0m in P-1'
_chemical_name_systematic         ?
_chemical_melting_point           ?

_cell_length_a                    10.9670(8)
_cell_length_b                    11.7346(8)
_cell_length_c                    11.7721(9)
_cell_angle_alpha                 86.721(3)
_cell_angle_beta                  65.220(4)
_cell_angle_gamma                 79.539(3)
_cell_volume                      1352.33(18)
 
_symmetry_cell_setting            'triclinic' 
_symmetry_space_group_name_H-M    'P -1 ' 
_symmetry_space_group_name_Hall   ? 
loop_
 _symmetry_equiv_pos_as_xyz
 'x,y,z'
 '-x,-y,-z'

loop_
_atom_type_symbol
_atom_type_scat_dispersion_real
_atom_type_scat_dispersion_imag
_atom_type_scat_Cromer_Mann_a1
_atom_type_scat_Cromer_Mann_b1
_atom_type_scat_Cromer_Mann_a2
_atom_type_scat_Cromer_Mann_b2
_atom_type_scat_Cromer_Mann_a3
_atom_type_scat_Cromer_Mann_b3
_atom_type_scat_Cromer_Mann_a4
_atom_type_scat_Cromer_Mann_b4
_atom_type_scat_Cromer_Mann_c
_atom_type_scat_source  
 C       0.0181   0.0091   2.3100  20.8439   1.0200  10.2075   1.5886   0.5687
   0.8650  51.6512   0.2156 'International Tables Vol C 4.2.6.8 and 6.1.1.4'
 H       0.0000   0.0000   0.4930  10.5109   0.3229  26.1257   0.1402   3.1424
   0.0408  57.7998   0.0030 'International Tables Vol C 4.2.6.8 and 6.1.1.4'
 N       0.0311   0.0180  12.2126   0.0057   3.1322   9.8933   2.0125  28.9975
   1.1663   0.5826 -11.5290 'International Tables Vol C 4.2.6.8 and 6.1.1.4'
 Ir     -4.7710   6.5667  27.3049   1.5928  16.7296   8.8655  15.6115   0.4179
   5.8338  45.0011  11.4722 'International Tables Vol C 4.2.6.8 and 6.1.1.4'
 
 
_cell_formula_units_Z                    2

# Given Formula = C32 H36 Ir1 N3 
# Dc =      1.61 Fooo =    652.00 Mu =     97.34 M =    654.88
# Found Formula = C32 H36 Ir1 N3 
# Dc =      1.61 FOOO =    652.00 Mu =     97.34 M =    654.88

_chemical_formula_sum             'C32 H36 Ir1 N3'
_chemical_formula_moiety          'C32 H36 Ir1 N3'
_chemical_compound_source                ?
_chemical_formula_weight            654.88
 
 
_cell_measurement_reflns_used         9921
_cell_measurement_theta_min              4
_cell_measurement_theta_max             71
_cell_measurement_temperature          150
 
_exptl_crystal_description        'block fragment' 
_exptl_crystal_colour             'green' 
_exptl_crystal_size_min           0.200 
_exptl_crystal_size_mid           0.200 
_exptl_crystal_size_max           0.200 
 
_exptl_crystal_density_diffrn     1.608 
_exptl_crystal_density_meas       ? 
_exptl_crystal_density_method     'not measured' 
# Non-dispersive F(000): 
_exptl_crystal_F_000              652 
_exptl_absorpt_coefficient_mu     9.734 
 
# Sheldrick geometric approximatio 0.14 0.14 
_exptl_absorpt_correction_type    multi-scan 
_exptl_absorpt_process_details    'SADABS (Siemens, 1996)' 
_exptl_absorpt_correction_T_min   0.14 
_exptl_absorpt_correction_T_max   0.14 
_diffrn_measurement_device_type   'Bruker Kappa Apex2' 
_diffrn_measurement_device        'Area' 
_diffrn_radiation_monochromator   'graphite' 
_diffrn_radiation_type            'Cu K\a'
_diffrn_radiation_wavelength           1.54178
_diffrn_measurement_method        '\f & \w scans' 
 
# If a reference occurs more than once, delete the author 
# and date from subsequent references. 
_computing_data_collection        'Apex2 (Bruker AXS, 2006)' 
_computing_cell_refinement        'Apex2 (Bruker AXS, 2006)' 
_computing_data_reduction         'Apex2 (Bruker AXS, 2006)' 
_computing_structure_solution     'Superflip (Palatinus & Chapuis, 2007)' 
_computing_structure_refinement   'CRYSTALS (Betteridge et al., 2003)' 
_computing_publication_material   'CRYSTALS (Betteridge et al., 2003)' 
_computing_molecular_graphics     'CAMERON (Watkin et al., 1996)' 
 
_diffrn_standards_interval_time   . 
_diffrn_standards_interval_count  . 
_diffrn_standards_number          0 
_diffrn_standards_decay_%         ? 
 
_diffrn_ambient_temperature        150
_diffrn_reflns_number             23930 
_reflns_number_total              5020 
_diffrn_reflns_av_R_equivalents   0.033 
# Number of reflections without Friedels Law is 8591 
# Number of reflections with Friedels Law is 5020 
# Theoretical number of reflections is about 5146 
 
 
_diffrn_reflns_theta_min          3.831 
_diffrn_reflns_theta_max          70.168 
_diffrn_measured_fraction_theta_max 0.974 
 
_diffrn_reflns_theta_full         25.260 
_diffrn_measured_fraction_theta_full 0.993 
 
 
_diffrn_reflns_limit_h_min        -13 
_diffrn_reflns_limit_h_max        13 
_diffrn_reflns_limit_k_min        -14 
_diffrn_reflns_limit_k_max        14 
_diffrn_reflns_limit_l_min        -14 
_diffrn_reflns_limit_l_max        14 
_reflns_limit_h_min               -11 
_reflns_limit_h_max               13 
_reflns_limit_k_min               -14 
_reflns_limit_k_max               14 
_reflns_limit_l_min               0 
_reflns_limit_l_max               14 
 
_oxford_diffrn_Wilson_B_factor    1.26 
_oxford_diffrn_Wilson_scale       69.45 
 
_atom_sites_solution_primary      Other  #heavy,direct,difmap,geom,iterative
# _atom_sites_solution_secondary  difmap
_atom_sites_solution_hydrogens    difmap
 
_refine_diff_density_min          -0.66 
_refine_diff_density_max          1.30 
 
 
# The current dictionary definitions do not cover the 
# situation where the reflections used for refinement were 
# selected by a user-defined sigma threshold 
 
 
# The values actually used during refinement 
_oxford_reflns_threshold_expression_ref     I>-3.0\s(I)
_refine_ls_number_reflns          4997 
_refine_ls_number_restraints      0 
_refine_ls_number_parameters      325 
_oxford_refine_ls_R_factor_ref    0.0228 
_refine_ls_wR_factor_ref          0.0544 
_refine_ls_goodness_of_fit_ref    1.0086 
_refine_ls_shift/su_max           0.0016703 
_refine_ls_shift/su_mean          0.0000285 
 
 
# The values computed with all filters except I/sigma 
_oxford_reflns_number_all         4997 
_refine_ls_R_factor_all           0.0228 
_refine_ls_wR_factor_all          0.0544 
 
# The values computed with a 2 sigma cutoff - a la SHELX 
_reflns_threshold_expression      I>2.0\s(I)
_reflns_number_gt                 4825 
_refine_ls_R_factor_gt            0.0218 
_refine_ls_wR_factor_gt           0.0540 
 
# choose from: rm (reference molecule of known chirality), 
# ad (anomolous dispersion - Flack), rmad (rm and ad), 
# syn (from synthesis), unk (unknown) or . (not applicable). 
_chemical_absolute_configuration  '.' 
 
 
_refine_ls_structure_factor_coef  Fsqd 
_refine_ls_matrix_type            full
_refine_ls_hydrogen_treatment     constr         #undef, noref, refall,
                                                 # refxyz, refU, constr or mixed
_refine_ls_weighting_scheme       calc 
_refine_ls_weighting_details 
;
 Method= Modified Sheldrick 
 w=1/[\s^2^(F^2^) + ( 0.04P)^2^ + 1.67P] 
 ,where P=(max(Fo^2^,0) + 2Fc^2^)/3 
;
# Insert your own references if required - in alphabetical order 
_publ_section_references 
; 
Betteridge, P.W., Carruthers, J.R., Cooper, R.I., 
Prout, K. & Watkin, D.J. (2003). J. Appl. Cryst. 36, 1487. 
 
Bruker Analytical X-ray Systems, Inc., 2006. <i>Apex2</i>, 
Version 2 User Manual, M86-E01078, Madison, WI. 
 
Palatinus, L. & Chapuis, G. (2007). J. Appl. Cryst. 40, 786-790. 
 
Siemens Industrial Automation, Inc (1996). 
SADABS: Area-Detector Absorption Correction;: Madison, WI. 
 
Watkin, D.J., Prout, C.K. & Pearce, L.J. (1996). CAMERON, Chemical 
Crystallography Laboratory, Oxford, UK. 
; 

# Uequiv = arithmetic mean of Ui i.e. Ueqiv = (U1+U2+U3)/3

# Replace last . with number of unfound hydrogen atoms attached to an atom.

# ..._refinement_flags_... 
# . no refinement constraints           S special position constraint on site
# G rigid group refinement of site      R riding atom
# D distance or angle restraint on site T thermal displacement constraints
# U Uiso or Uij restraint (rigid bond)  P partial occupancy constraint


loop_
_atom_site_label
_atom_site_type_symbol
_atom_site_fract_x
_atom_site_fract_y
_atom_site_fract_z
_atom_site_U_iso_or_equiv
_atom_site_occupancy
_atom_site_adp_type
_atom_site_refinement_flags_posn
_atom_site_refinement_flags_adp
_atom_site_refinement_flags_occupancy
_atom_site_disorder_assembly
_atom_site_disorder_group
_atom_site_attached_hydrogens
Ir1 Ir 0.603536(11) 0.966416(9) 0.219062(11) 0.0153 1.0000 Uani . . . . . . 
N1 N 0.4067(2) 0.9731(2) 0.2648(2) 0.0194 1.0000 Uani . . . . . . 
N2 N 0.5423(3) 0.8097(2) 0.2528(3) 0.0195 1.0000 Uani . . . . . . 
N3 N 0.2964(3) 0.8096(2) 0.3197(2) 0.0187 1.0000 Uani . . . . . . 
C1 C 0.2945(3) 1.0601(2) 0.2791(3) 0.0179 1.0000 Uani . . . . . . 
C2 C 0.3148(3) 1.1498(3) 0.1939(3) 0.0218 1.0000 Uani . . . . . . 
C3 C 0.2073(3) 1.2360(3) 0.2001(3) 0.0243 1.0000 Uani . . . . . . 
C4 C 0.0758(3) 1.2355(3) 0.2911(3) 0.0223 1.0000 Uani . . . . . . 
C5 C 0.0564(3) 1.1475(3) 0.3775(3) 0.0236 1.0000 Uani . . . . . . 
C6 C 0.1626(3) 1.0600(3) 0.3732(3) 0.0222 1.0000 Uani . . . . . . 
C7 C -0.0418(4) 1.3266(3) 0.2934(4) 0.0317 1.0000 Uani . . . . . . 
C8 C 0.2915(3) 0.6935(2) 0.3548(3) 0.0173 1.0000 Uani . . . . . . 
C9 C 0.1919(3) 0.6428(3) 0.3423(3) 0.0229 1.0000 Uani . . . . . . 
C10 C 0.1737(3) 0.5310(3) 0.3817(3) 0.0261 1.0000 Uani . . . . . . 
C11 C 0.2516(3) 0.4662(3) 0.4381(3) 0.0225 1.0000 Uani . . . . . . 
C12 C 0.3497(3) 0.5167(3) 0.4518(3) 0.0224 1.0000 Uani . . . . . . 
C13 C 0.3705(3) 0.6278(3) 0.4110(3) 0.0213 1.0000 Uani . . . . . . 
C14 C 0.2259(4) 0.3473(3) 0.4887(3) 0.0296 1.0000 Uani . . . . . . 
C15 C 0.6098(3) 0.7056(2) 0.1834(3) 0.0178 1.0000 Uani . . . . . . 
C16 C 0.7307(3) 0.6494(3) 0.1886(3) 0.0259 1.0000 Uani . . . . . . 
C17 C 0.8034(3) 0.5492(3) 0.1175(3) 0.0292 1.0000 Uani . . . . . . 
C18 C 0.7581(3) 0.5011(3) 0.0408(3) 0.0266 1.0000 Uani . . . . . . 
C19 C 0.6372(3) 0.5560(3) 0.0371(3) 0.0272 1.0000 Uani . . . . . . 
C20 C 0.5632(3) 0.6564(3) 0.1073(3) 0.0223 1.0000 Uani . . . . . . 
C21 C 0.8386(4) 0.3928(3) -0.0379(4) 0.0412 1.0000 Uani . . . . . . 
C22 C 0.4043(3) 0.8546(2) 0.2823(3) 0.0184 1.0000 Uani . . . . . . 
C23 C 0.7318(3) 1.0698(3) 0.0810(3) 0.0192 1.0000 Uani . . . . . . 
C24 C 0.6654(3) 1.1362(3) 0.1950(3) 0.0209 1.0000 Uani . . . . . . 
C25 C 0.7018(3) 1.0720(3) 0.2860(3) 0.0229 1.0000 Uani . . . . . . 
C26 C 0.7981(3) 0.9688(3) 0.2264(3) 0.0211 1.0000 Uani . . . . . . 
C27 C 0.8165(3) 0.9666(3) 0.0998(3) 0.0205 1.0000 Uani . . . . . . 
C28 C 0.8727(4) 0.8850(3) 0.2865(4) 0.0348 1.0000 Uani . . . . . . 
C29 C 0.9086(3) 0.8772(3) 0.0016(4) 0.0307 1.0000 Uani . . . . . . 
C30 C 0.7249(4) 1.1024(3) -0.0413(3) 0.0298 1.0000 Uani . . . . . . 
C31 C 0.5792(4) 1.2549(3) 0.2169(4) 0.0333 1.0000 Uani . . . . . . 
C32 C 0.6536(4) 1.1059(4) 0.4194(3) 0.0379 1.0000 Uani . . . . . . 
H21 H 0.4036 1.1515 0.1304 0.0269 1.0000 Uiso R . . . . . 
H31 H 0.2236 1.2967 0.1414 0.0300 1.0000 Uiso R . . . . . 
H51 H -0.0324 1.1470 0.4416 0.0295 1.0000 Uiso R . . . . . 
H61 H 0.1464 1.0008 0.4336 0.0279 1.0000 Uiso R . . . . . 
H71 H -0.1235 1.3133 0.3613 0.0411 1.0000 Uiso R . . . . . 
H72 H -0.0249 1.4012 0.3031 0.0411 1.0000 Uiso R . . . . . 
H73 H -0.0509 1.3224 0.2171 0.0411 1.0000 Uiso R . . . . . 
H91 H 0.1354 0.6859 0.3063 0.0288 1.0000 Uiso R . . . . . 
H101 H 0.1073 0.4978 0.3693 0.0318 1.0000 Uiso R . . . . . 
H121 H 0.4042 0.4740 0.4902 0.0275 1.0000 Uiso R . . . . . 
H131 H 0.4389 0.6598 0.4213 0.0258 1.0000 Uiso R . . . . . 
H141 H 0.2883 0.3166 0.5241 0.0381 1.0000 Uiso R . . . . . 
H142 H 0.1352 0.3532 0.5512 0.0381 1.0000 Uiso R . . . . . 
H143 H 0.2381 0.2973 0.4227 0.0381 1.0000 Uiso R . . . . . 
H161 H 0.7639 0.6804 0.2408 0.0318 1.0000 Uiso R . . . . . 
H171 H 0.8859 0.5125 0.1219 0.0362 1.0000 Uiso R . . . . . 
H191 H 0.6039 0.5242 -0.0145 0.0333 1.0000 Uiso R . . . . . 
H201 H 0.4800 0.6920 0.1035 0.0274 1.0000 Uiso R . . . . . 
H211 H 0.7920 0.3728 -0.0841 0.0527 1.0000 Uiso R . . . . . 
H212 H 0.9263 0.4070 -0.0941 0.0527 1.0000 Uiso R . . . . . 
H213 H 0.8481 0.3309 0.0150 0.0527 1.0000 Uiso R . . . . . 
H281 H 0.9554 0.9091 0.2741 0.0438 1.0000 Uiso R . . . . . 
H282 H 0.8173 0.8823 0.3736 0.0438 1.0000 Uiso R . . . . . 
H283 H 0.8924 0.8101 0.2496 0.0438 1.0000 Uiso R . . . . . 
H291 H 0.9970 0.8970 -0.0375 0.0383 1.0000 Uiso R . . . . . 
H292 H 0.9138 0.8036 0.0391 0.0383 1.0000 Uiso R . . . . . 
H293 H 0.8734 0.8741 -0.0592 0.0383 1.0000 Uiso R . . . . . 
H301 H 0.7921 1.1486 -0.0862 0.0377 1.0000 Uiso R . . . . . 
H302 H 0.6371 1.1451 -0.0264 0.0377 1.0000 Uiso R . . . . . 
H303 H 0.7413 1.0341 -0.0888 0.0377 1.0000 Uiso R . . . . . 
H311 H 0.6356 1.3122 0.1980 0.0418 1.0000 Uiso R . . . . . 
H312 H 0.5155 1.2632 0.3021 0.0418 1.0000 Uiso R . . . . . 
H313 H 0.5316 1.2641 0.1647 0.0418 1.0000 Uiso R . . . . . 
H321 H 0.7123 1.1525 0.4272 0.0472 1.0000 Uiso R . . . . . 
H322 H 0.5635 1.1487 0.4488 0.0472 1.0000 Uiso R . . . . . 
H323 H 0.6544 1.0383 0.4677 0.0472 1.0000 Uiso R . . . . . 
loop_
_atom_site_aniso_label
_atom_site_aniso_U_11
_atom_site_aniso_U_22
_atom_site_aniso_U_33
_atom_site_aniso_U_23
_atom_site_aniso_U_13
_atom_site_aniso_U_12
Ir1 0.01433(7) 0.01187(7) 0.01904(8) 0.00120(4) -0.00543(5) -0.00454(4) 
N1 0.0143(11) 0.0144(11) 0.0281(14) 0.0027(9) -0.0071(10) -0.0043(9) 
N2 0.0165(12) 0.0119(11) 0.0287(14) 0.0013(9) -0.0073(11) -0.0050(9) 
N3 0.0156(11) 0.0157(12) 0.0237(13) 0.0018(9) -0.0067(10) -0.0044(9) 
C1 0.0185(14) 0.0142(13) 0.0210(15) -0.0011(10) -0.0076(12) -0.0038(11) 
C2 0.0176(14) 0.0190(14) 0.0256(16) 0.0040(12) -0.0051(12) -0.0060(11) 
C3 0.0267(16) 0.0188(14) 0.0265(17) 0.0068(12) -0.0106(14) -0.0051(12) 
C4 0.0226(15) 0.0182(14) 0.0265(16) -0.0010(11) -0.0113(13) -0.0014(11) 
C5 0.0166(14) 0.0228(15) 0.0265(17) 0.0002(12) -0.0036(13) -0.0049(11) 
C6 0.0223(15) 0.0143(13) 0.0272(16) 0.0041(11) -0.0068(13) -0.0063(11) 
C7 0.0271(17) 0.0264(17) 0.037(2) 0.0029(14) -0.0125(15) 0.0027(13) 
C8 0.0157(13) 0.0154(13) 0.0172(14) -0.0001(10) -0.0029(11) -0.0040(10) 
C9 0.0218(15) 0.0230(15) 0.0255(16) 0.0033(12) -0.0104(13) -0.0071(12) 
C10 0.0280(16) 0.0259(16) 0.0307(17) 0.0046(13) -0.0144(14) -0.0156(13) 
C11 0.0231(15) 0.0167(14) 0.0233(16) 0.0018(11) -0.0043(13) -0.0066(11) 
C12 0.0222(14) 0.0168(14) 0.0263(16) 0.0025(11) -0.0091(13) -0.0023(11) 
C13 0.0181(14) 0.0190(14) 0.0274(16) 0.0024(12) -0.0086(13) -0.0072(11) 
C14 0.0338(18) 0.0198(15) 0.0347(19) 0.0069(13) -0.0117(15) -0.0120(13) 
C15 0.0176(13) 0.0124(13) 0.0215(15) 0.0040(10) -0.0058(12) -0.0048(10) 
C16 0.0249(16) 0.0203(15) 0.0375(19) -0.0002(13) -0.0182(15) -0.0029(12) 
C17 0.0246(16) 0.0216(15) 0.041(2) 0.0020(13) -0.0152(15) 0.0013(12) 
C18 0.0247(16) 0.0177(14) 0.0294(18) -0.0007(12) -0.0032(14) -0.0046(12) 
C19 0.0241(16) 0.0303(17) 0.0263(17) -0.0035(13) -0.0070(14) -0.0099(13) 
C20 0.0171(14) 0.0246(15) 0.0245(16) 0.0023(12) -0.0081(12) -0.0038(11) 
C21 0.037(2) 0.0262(18) 0.052(3) -0.0129(16) -0.0100(19) -0.0026(15) 
C22 0.0198(14) 0.0144(13) 0.0196(15) 0.0002(10) -0.0075(12) -0.0013(11) 
C23 0.0164(13) 0.0166(13) 0.0234(16) 0.0032(11) -0.0049(12) -0.0095(11) 
C24 0.0176(13) 0.0166(14) 0.0267(16) 0.0004(11) -0.0052(12) -0.0084(11) 
C25 0.0237(15) 0.0244(15) 0.0243(16) -0.0002(12) -0.0091(13) -0.0153(12) 
C26 0.0180(14) 0.0218(14) 0.0278(16) 0.0032(12) -0.0111(13) -0.0104(11) 
C27 0.0134(13) 0.0209(14) 0.0272(16) 0.0019(12) -0.0061(12) -0.0094(11) 
C28 0.0376(19) 0.0315(18) 0.046(2) 0.0140(16) -0.0265(18) -0.0145(15) 
C29 0.0229(15) 0.0247(16) 0.037(2) -0.0068(14) -0.0039(14) -0.0060(13) 
C30 0.0372(18) 0.0282(17) 0.0281(18) 0.0080(13) -0.0157(15) -0.0128(14) 
C31 0.0271(17) 0.0169(15) 0.049(2) -0.0034(14) -0.0092(16) -0.0030(13) 
C32 0.042(2) 0.045(2) 0.0255(19) -0.0066(15) -0.0077(17) -0.0183(17) 

_refine_ls_extinction_method 
    'None'
_oxford_refine_ls_scale 0.13003(3) 
loop_
 _geom_bond_atom_site_label_1
 _geom_bond_site_symmetry_1
 _geom_bond_atom_site_label_2
 _geom_bond_site_symmetry_2
 _geom_bond_distance
 _geom_bond_publ_flag
Ir1 . N1 . 1.981(2)    yes
Ir1 . N2 . 2.032(2)    yes
Ir1 . C23 . 2.138(3)    yes
Ir1 . C24 . 2.186(3)    yes
Ir1 . C25 . 2.151(3)    yes
Ir1 . C26 . 2.177(3)    yes
Ir1 . C27 . 2.163(3)    yes
N1 . C1 . 1.406(4)    yes
N1 . C22 . 1.398(4)    yes
N2 . C15 . 1.410(4)    yes
N2 . C22 . 1.407(4)    yes
N3 . C8 . 1.404(4)    yes
N3 . C22 . 1.280(4)    yes
C1 . C2 . 1.393(4)    yes
C1 . C6 . 1.406(4)    yes
C2 . C3 . 1.387(4)    yes
C2 . H21 . 0.950    no
C3 . C4 . 1.390(5)    yes
C3 . H31 . 0.950    no
C4 . C5 . 1.388(4)    yes
C4 . C7 . 1.510(4)    yes
C5 . C6 . 1.392(4)    yes
C5 . H51 . 0.950    no
C6 . H61 . 0.950    no
C7 . H71 . 0.950    no
C7 . H72 . 0.950    no
C7 . H73 . 0.950    no
C8 . C9 . 1.396(4)    yes
C8 . C13 . 1.401(4)    yes
C9 . C10 . 1.387(4)    yes
C9 . H91 . 0.950    no
C10 . C11 . 1.389(5)    yes
C10 . H101 . 0.950    no
C11 . C12 . 1.387(4)    yes
C11 . C14 . 1.513(4)    yes
C12 . C13 . 1.388(4)    yes
C12 . H121 . 0.950    no
C13 . H131 . 0.950    no
C14 . H141 . 0.950    no
C14 . H142 . 0.950    no
C14 . H143 . 0.950    no
C15 . C16 . 1.394(4)    yes
C15 . C20 . 1.395(4)    yes
C16 . C17 . 1.390(5)    yes
C16 . H161 . 0.950    no
C17 . C18 . 1.384(5)    yes
C17 . H171 . 0.950    no
C18 . C19 . 1.382(5)    yes
C18 . C21 . 1.515(5)    yes
C19 . C20 . 1.390(5)    yes
C19 . H191 . 0.950    no
C20 . H201 . 0.950    no
C21 . H211 . 0.950    no
C21 . H212 . 0.950    no
C21 . H213 . 0.950    no
C23 . C24 . 1.425(4)    yes
C23 . C27 . 1.453(4)    yes
C23 . C30 . 1.498(4)    yes
C24 . C25 . 1.425(4)    yes
C24 . C31 . 1.502(4)    yes
C25 . C26 . 1.445(4)    yes
C25 . C32 . 1.485(5)    yes
C26 . C27 . 1.420(4)    yes
C26 . C28 . 1.500(4)    yes
C27 . C29 . 1.494(4)    yes
C28 . H281 . 0.950    no
C28 . H282 . 0.950    no
C28 . H283 . 0.950    no
C29 . H291 . 0.950    no
C29 . H292 . 0.950    no
C29 . H293 . 0.950    no
C30 . H301 . 0.950    no
C30 . H302 . 0.950    no
C30 . H303 . 0.950    no
C31 . H311 . 0.950    no
C31 . H312 . 0.950    no
C31 . H313 . 0.950    no
C32 . H321 . 0.950    no
C32 . H322 . 0.950    no
C32 . H323 . 0.950    no
loop_
 _geom_angle_atom_site_label_1
 _geom_angle_site_symmetry_1
 _geom_angle_atom_site_label_2
 _geom_angle_site_symmetry_2
 _geom_angle_atom_site_label_3
 _geom_angle_site_symmetry_3
 _geom_angle
 _geom_angle_publ_flag
N1 . Ir1 . N2 . 65.59(10)    yes
N1 . Ir1 . C23 . 125.42(11)    yes
N2 . Ir1 . C23 . 144.77(11)    yes
N1 . Ir1 . C24 . 114.01(11)    yes
N2 . Ir1 . C24 . 176.52(11)    yes
C23 . Ir1 . C24 . 38.48(12)    yes
N1 . Ir1 . C25 . 129.35(12)    yes
N2 . Ir1 . C25 . 138.96(11)    yes
C23 . Ir1 . C25 . 64.72(12)    yes
C24 . Ir1 . C25 . 38.37(12)    yes
N1 . Ir1 . C26 . 163.42(12)    yes
N2 . Ir1 . C26 . 114.63(11)    yes
C23 . Ir1 . C26 . 64.90(11)    yes
C24 . Ir1 . C26 . 64.68(11)    yes
C25 . Ir1 . C26 . 39.00(12)    yes
N1 . Ir1 . C27 . 158.02(12)    yes
N2 . Ir1 . C27 . 116.73(11)    yes
C23 . Ir1 . C27 . 39.49(11)    yes
C24 . Ir1 . C27 . 65.05(11)    yes
C25 . Ir1 . C27 . 64.88(12)    yes
C26 . Ir1 . C27 . 38.19(12)    yes
Ir1 . N1 . C1 . 136.3(2)    yes
Ir1 . N1 . C22 . 97.67(18)    yes
C1 . N1 . C22 . 126.0(2)    yes
Ir1 . N2 . C15 . 127.35(19)    yes
Ir1 . N2 . C22 . 95.08(17)    yes
C15 . N2 . C22 . 122.4(2)    yes
C8 . N3 . C22 . 123.8(3)    yes
N1 . C1 . C2 . 118.1(3)    yes
N1 . C1 . C6 . 123.4(3)    yes
C2 . C1 . C6 . 118.5(3)    yes
C1 . C2 . C3 . 120.9(3)    yes
C1 . C2 . H21 . 119.4    no
C3 . C2 . H21 . 119.6    no
C2 . C3 . C4 . 121.2(3)    yes
C2 . C3 . H31 . 119.5    no
C4 . C3 . H31 . 119.3    no
C3 . C4 . C5 . 117.8(3)    yes
C3 . C4 . C7 . 120.8(3)    yes
C5 . C4 . C7 . 121.4(3)    yes
C4 . C5 . C6 . 122.1(3)    yes
C4 . C5 . H51 . 118.9    no
C6 . C5 . H51 . 119.0    no
C1 . C6 . C5 . 119.5(3)    yes
C1 . C6 . H61 . 120.1    no
C5 . C6 . H61 . 120.3    no
C4 . C7 . H71 . 109.6    no
C4 . C7 . H72 . 109.5    no
H71 . C7 . H72 . 109.5    no
C4 . C7 . H73 . 109.3    no
H71 . C7 . H73 . 109.5    no
H72 . C7 . H73 . 109.5    no
N3 . C8 . C9 . 117.2(3)    yes
N3 . C8 . C13 . 125.3(3)    yes
C9 . C8 . C13 . 117.3(3)    yes
C8 . C9 . C10 . 121.4(3)    yes
C8 . C9 . H91 . 119.2    no
C10 . C9 . H91 . 119.4    no
C9 . C10 . C11 . 121.3(3)    yes
C9 . C10 . H101 . 119.5    no
C11 . C10 . H101 . 119.3    no
C10 . C11 . C12 . 117.5(3)    yes
C10 . C11 . C14 . 121.4(3)    yes
C12 . C11 . C14 . 121.0(3)    yes
C11 . C12 . C13 . 121.8(3)    yes
C11 . C12 . H121 . 119.0    no
C13 . C12 . H121 . 119.2    no
C8 . C13 . C12 . 120.8(3)    yes
C8 . C13 . H131 . 119.5    no
C12 . C13 . H131 . 119.8    no
C11 . C14 . H141 . 109.4    no
C11 . C14 . H142 . 109.5    no
H141 . C14 . H142 . 109.5    no
C11 . C14 . H143 . 109.5    no
H141 . C14 . H143 . 109.5    no
H142 . C14 . H143 . 109.5    no
N2 . C15 . C16 . 118.7(3)    yes
N2 . C15 . C20 . 123.4(3)    yes
C16 . C15 . C20 . 117.9(3)    yes
C15 . C16 . C17 . 120.5(3)    yes
C15 . C16 . H161 . 119.6    no
C17 . C16 . H161 . 119.9    no
C16 . C17 . C18 . 121.6(3)    yes
C16 . C17 . H171 . 119.3    no
C18 . C17 . H171 . 119.1    no
C17 . C18 . C19 . 117.8(3)    yes
C17 . C18 . C21 . 121.4(3)    yes
C19 . C18 . C21 . 120.8(3)    yes
C18 . C19 . C20 . 121.5(3)    yes
C18 . C19 . H191 . 119.2    no
C20 . C19 . H191 . 119.3    no
C15 . C20 . C19 . 120.7(3)    yes
C15 . C20 . H201 . 119.5    no
C19 . C20 . H201 . 119.8    no
C18 . C21 . H211 . 109.6    no
C18 . C21 . H212 . 109.3    no
H211 . C21 . H212 . 109.5    no
C18 . C21 . H213 . 109.5    no
H211 . C21 . H213 . 109.5    no
H212 . C21 . H213 . 109.5    no
N2 . C22 . N1 . 101.6(2)    yes
N2 . C22 . N3 . 133.9(3)    yes
N1 . C22 . N3 . 124.4(3)    yes
Ir1 . C23 . C24 . 72.56(17)    yes
Ir1 . C23 . C27 . 71.18(16)    yes
C24 . C23 . C27 . 108.6(3)    yes
Ir1 . C23 . C30 . 125.2(2)    yes
C24 . C23 . C30 . 126.8(3)    yes
C27 . C23 . C30 . 124.5(3)    yes
Ir1 . C24 . C23 . 68.96(16)    yes
Ir1 . C24 . C25 . 69.49(16)    yes
C23 . C24 . C25 . 107.3(3)    yes
Ir1 . C24 . C31 . 129.4(2)    yes
C23 . C24 . C31 . 127.7(3)    yes
C25 . C24 . C31 . 125.0(3)    yes
Ir1 . C25 . C24 . 72.14(17)    yes
Ir1 . C25 . C26 . 71.49(16)    yes
C24 . C25 . C26 . 108.8(3)    yes
Ir1 . C25 . C32 . 124.0(2)    yes
C24 . C25 . C32 . 126.4(3)    yes
C26 . C25 . C32 . 124.8(3)    yes
Ir1 . C26 . C25 . 69.51(16)    yes
Ir1 . C26 . C27 . 70.36(16)    yes
C25 . C26 . C27 . 107.8(3)    yes
Ir1 . C26 . C28 . 129.1(2)    yes
C25 . C26 . C28 . 125.4(3)    yes
C27 . C26 . C28 . 126.7(3)    yes
Ir1 . C27 . C23 . 69.34(16)    yes
Ir1 . C27 . C26 . 71.45(17)    yes
C23 . C27 . C26 . 107.4(3)    yes
Ir1 . C27 . C29 . 125.9(2)    yes
C23 . C27 . C29 . 125.7(3)    yes
C26 . C27 . C29 . 126.9(3)    yes
C26 . C28 . H281 . 109.6    no
C26 . C28 . H282 . 109.5    no
H281 . C28 . H282 . 109.5    no
C26 . C28 . H283 . 109.3    no
H281 . C28 . H283 . 109.5    no
H282 . C28 . H283 . 109.5    no
C27 . C29 . H291 . 109.5    no
C27 . C29 . H292 . 109.5    no
H291 . C29 . H292 . 109.5    no
C27 . C29 . H293 . 109.4    no
H291 . C29 . H293 . 109.5    no
H292 . C29 . H293 . 109.5    no
C23 . C30 . H301 . 109.4    no
C23 . C30 . H302 . 109.6    no
H301 . C30 . H302 . 109.5    no
C23 . C30 . H303 . 109.4    no
H301 . C30 . H303 . 109.5    no
H302 . C30 . H303 . 109.5    no
C24 . C31 . H311 . 109.8    no
C24 . C31 . H312 . 109.2    no
H311 . C31 . H312 . 109.5    no
C24 . C31 . H313 . 109.4    no
H311 . C31 . H313 . 109.5    no
H312 . C31 . H313 . 109.5    no
C25 . C32 . H321 . 109.4    no
C25 . C32 . H322 . 109.5    no
H321 . C32 . H322 . 109.5    no
C25 . C32 . H323 . 109.5    no
H321 . C32 . H323 . 109.5    no
H322 . C32 . H323 . 109.5    no


_iucr_refine_instructions_details
;
#
# Punched on 01/07/21 at 21:49:36
#
#LIST     12                                                                    
BLOCK SCALE X'S  U'S 
RIDE C   (   2,X'S) H   (  21,X'S) 
RIDE C   (   3,X'S) H   (  31,X'S) 
RIDE C   (   5,X'S) H   (  51,X'S) 
RIDE C   (   6,X'S) H   (  61,X'S) 
RIDE C   (   7,X'S) H   (  71,X'S) H   (  72,X'S) H   (  73,X'S) 
RIDE C   (   9,X'S) H   (  91,X'S) 
RIDE C   (  10,X'S) H   ( 101,X'S) 
RIDE C   (  12,X'S) H   ( 121,X'S) 
RIDE C   (  13,X'S) H   ( 131,X'S) 
RIDE C   (  14,X'S) H   ( 141,X'S) H   ( 142,X'S) H   ( 143,X'S) 
RIDE C   (  16,X'S) H   ( 161,X'S) 
RIDE C   (  17,X'S) H   ( 171,X'S) 
RIDE C   (  19,X'S) H   ( 191,X'S) 
RIDE C   (  20,X'S) H   ( 201,X'S) 
RIDE C   (  21,X'S) H   ( 211,X'S) H   ( 212,X'S) H   ( 213,X'S) 
RIDE C   (  28,X'S) H   ( 281,X'S) H   ( 282,X'S) H   ( 283,X'S) 
RIDE C   (  29,X'S) H   ( 291,X'S) H   ( 292,X'S) H   ( 293,X'S) 
RIDE C   (  30,X'S) H   ( 301,X'S) H   ( 302,X'S) H   ( 303,X'S) 
RIDE C   (  31,X'S) H   ( 311,X'S) H   ( 312,X'S) H   ( 313,X'S) 
RIDE C   (  32,X'S) H   ( 321,X'S) H   ( 322,X'S) H   ( 323,X'S) 
END                                                                             
#
# Punched on 01/07/21 at 21:49:36
#
#LIST     16                                                                    
NO 
REM   HREST   START (DO NOT REMOVE THIS LINE) 
REM   HREST   END (DO NOT REMOVE THIS LINE) 
END                                                                             
;
# looking for ARCHIVE-HKL.CIF 
 
_iucr_refine_reflections_details 
; 
# An asterisk in column 34 indicates a format overflow 
# Data was input as F-squared 
  -1   0   0  311.62    7.97 
   1   0   0  324.85    7.96 
  -2   0   0   96.03    2.73 
   2   0   0   95.91    2.71 
  -3   0   0   65.63    2.18 
   3   0   0   68.39    2.19 
  -4   0   0  199.30    5.62 
  -4   0   0  217.87    6.02 
   4   0   0  219.66    6.01 
  -5   0   0  219.99    7.40 
  -5   0   0  241.78    6.86 
   5   0   0  236.05    6.75 
   5   0   0  247.35    6.85 
  -6   0   0  105.17    3.86 
   6   0   0  105.74    3.79 
   6   0   0  108.71    3.79 
   6   0   0  103.19    3.81 
   7   0   0    5.31    1.01 
   7   0   0    5.62    1.06 
   7   0   0    4.16    0.86 
   8   0   0    4.79    1.10 
   8   0   0    5.28    1.01 
   8   0   0    5.41    1.08 
  -9   0   0  101.17    4.18 
   9   0   0   91.43    3.02 
   9   0   0   89.14    3.99 
   9   0   0   98.20    3.17 
   9   0   0   92.69    2.85 
   9   0   0   94.41    2.99 
   9   0   0   87.77    3.44 
 -10   0   0   68.23    3.27 
  10   0   0   69.08    2.49 
  10   0   0   71.13    2.37 
  10   0   0   68.64    2.20 
  10   0   0   72.74    2.35 
  10   0   0   73.29    2.80 
  10   0   0   63.11    3.33 
 -11   0   0   11.34    0.79 
  11   0   0   14.14    0.88 
  11   0   0   11.73    1.12 
  11   0   0   14.23    1.12 
  11  -1   0   16.45    0.92 
  11  -1   0   17.32    1.14 
  11  -1   0   15.68    0.75 
 -11   1   0   16.38    0.90 
  10  -1   0   74.92    2.60 
  10  -1   0   75.18    2.89 
  10  -1   0   77.68    2.35 
  10  -1   0   74.14    2.44 
 -10   1   0   75.28    2.54 
 -10   1   0   75.93    3.49 
   9  -1   0   74.32    2.61 
   9  -1   0   76.11    2.60 
   9  -1   0   76.70    3.07 
   9  -1   0   71.41    3.54 
   9  -1   0   77.25    2.45 
   9  -1   0   82.33    2.76 
  -9   1   0   83.92    3.73 
   8  -1   0    3.29    0.65 
   8  -1   0    3.77    0.77 
   8  -1   0    4.24    0.62 
   8  -1   0    4.78    1.09 
   8  -1   0    5.36    0.80 
   8  -1   0    4.62    1.03 
   8  -1   0    5.16    1.22 
   7  -1   0    0.85    0.60 
   7  -1   0    1.06    0.72 
   7  -1   0    1.28    0.70 
   6  -1   0   38.32    2.05 
   6  -1   0   40.44    1.99 
   6  -1   0   39.16    1.99 
  -6   1   0   40.36    2.19 
   5  -1   0  128.29    4.33 
   5  -1   0  134.53    4.27 
   5  -1   0  141.23    4.35 
  -5   1   0  138.71    4.52 
   4  -1   0  297.84    7.86 
   4  -1   0  280.28    7.80 
  -4   1   0  284.40    8.02 
   3  -1   0  164.23    4.67 
  -3   1   0  171.63    4.87 
   2  -1   0   65.47    1.95 
  -2   1   0   62.87    2.08 
   1  -1   0  159.80    4.08 
  -1   1   0  154.09    4.19 
   0   1   0  416.00   10.88 
   0   1   0  462.59   10.93 
  -1  -1   0  278.87    6.97 
   1   1   0  278.72    7.08 
  -2  -1   0    5.44    0.34 
   2   1   0    5.44    0.43 
  -3  -1   0   15.19    0.74 
  -3  -1   0   16.14    0.76 
   3   1   0   15.34    0.82 
  -4  -1   0   90.36    2.89 
  -4  -1   0  100.99    3.05 
   4   1   0  100.50    3.16 
  -5  -1   0   60.85    2.32 
  -5  -1   0   60.06    2.15 
  -5  -1   0   60.69    3.20 
   5   1   0   58.01    2.35 
   5   1   0   65.42    2.47 
  -6  -1   0  122.14    5.09 
   6   1   0  128.14    4.30 
   6   1   0  125.61    4.22 
   6   1   0  116.19    4.15 
  -7  -1   0   64.85    3.99 
   7   1   0   50.72    2.58 
   7   1   0   51.98    2.56 
   7   1   0   52.33    2.58 
   8   1   0    9.91    1.42 
   8   1   0    8.41    1.29 
   9   1   0   62.07    2.28 
   9   1   0   60.98    2.76 
   9   1   0   63.17    2.34 
   9   1   0   62.69    3.18 
   9   1   0   64.41    2.29 
   9   1   0   63.28    3.16 
 -10  -1   0  104.20    4.12 
  10   1   0   93.12    4.08 
  10   1   0  102.10    3.53 
  10   1   0   96.89    3.11 
  10   1   0  101.41    3.08 
  10   1   0  103.35    3.29 
 -11  -1   0   37.96    1.45 
  11   1   0   37.02    1.51 
  11   1   0   35.41    1.43 
 -12  -1   0    3.67    0.36 
  12   1   0    3.48    0.38 
  11  -2   0    0.97    0.45 
  11  -2   0    0.47    0.30 
  11  -2   0    0.70    0.23 
  10  -2   0   23.02    1.04 
  10  -2   0   24.83    1.50 
  10  -2   0   22.65    1.19 
  10  -2   0   22.43    1.19 
 -10   2   0   22.39    1.91 
   9  -2   0   81.98    3.16 
   9  -2   0   80.59    3.70 
   9  -2   0   80.33    2.54 
   9  -2   0   80.43    2.68 
   9  -2   0   82.37    2.82 
  -9   2   0   86.71    3.87 
  -9   2   0   81.41    2.81 
   8  -2   0   63.59    3.11 
   8  -2   0   61.01    2.07 
   8  -2   0   60.41    2.24 
   8  -2   0   61.97    2.32 
   8  -2   0   61.36    2.76 
  -8   2   0   64.33    3.21 
   7  -2   0    0.23    0.61 
   7  -2   0    0.08    0.65 
   7  -2   0    0.01    0.57 
  -7   2   0    0.63    0.69 
   6  -2   0    6.90    1.06 
   6  -2   0    5.52    0.96 
   6  -2   0    4.98    1.01 
  -6   2   0    6.49    1.21 
   5  -2   0  131.10    4.26 
   5  -2   0  134.99    4.34 
   5  -2   0  129.15    4.39 
  -5   2   0  135.31    4.61 
   4  -2   0  247.26    6.88 
   4  -2   0  240.69    6.81 
  -4   2   0  247.17    7.20 
   3  -2   0  240.11    6.56 
  -3   2   0  242.59    6.85 
   2  -2   0    2.11    0.35 
  -2   2   0    1.63    0.39 
   1  -2   0   68.31    2.01 
  -1   2   0   68.03    2.18 
   0   2   0  368.27    9.64 
   0   2   0  394.65    9.72 
  -1  -2   0  218.55    5.40 
   1   2   0  201.18    5.54 
  -2  -2   0  102.28    2.70 
  -2  -2   0   93.61    2.79 
   2   2   0   98.50    2.91 
  -3  -2   0   65.37    2.17 
  -3  -2   0   70.75    2.12 
   3   2   0   72.02    2.35 
  -4  -2   0   75.37    3.67 
  -4  -2   0   86.99    2.62 
  -4  -2   0   82.05    2.63 
   4   2   0   86.85    2.87 
   4   2   0   80.31    2.79 
  -5  -2   0  310.93    8.32 
  -5  -2   0  292.03    9.58 
   5   2   0  305.24    8.55 
   5   2   0  317.26    8.67 
  -6  -2   0  111.15    4.85 
  -6  -2   0  108.53    3.56 
   6   2   0  105.34    3.87 
   6   2   0  100.74    3.75 
   6   2   0  108.17    3.81 
  -7  -2   0    8.80    1.69 
   7   2   0    7.11    1.14 
   7   2   0    8.31    1.22 
   7   2   0   10.50    1.19 
  -8  -2   0    4.80    1.67 
   8   2   0    6.18    1.24 
   8   2   0    7.45    1.23 
   8   2   0    5.29    1.22 
  -9  -2   0   37.19    1.75 
   9   2   0   39.37    2.31 
   9   2   0   38.92    2.39 
   9   2   0   39.48    1.69 
   9   2   0   39.91    1.79 
   9   2   0   38.79    1.72 
   9   2   0   40.11    2.58 
 -10  -2   0   70.96    3.25 
  10   2   0   69.34    3.23 
  10   2   0   70.71    2.38 
  10   2   0   68.59    3.39 
  10   2   0   69.32    2.50 
  10   2   0   70.00    3.33 
  10   2   0   70.94    2.36 
 -11  -2   0   38.02    1.49 
  11   2   0   41.00    1.60 
  11   2   0   39.83    1.47 
  11   2   0   37.06    1.43 
 -12  -2   0   17.30    0.78 
  12   2   0   18.59    0.80 
  11  -3   0   -0.15    0.34 
  11  -3   0    0.07    0.19 
  11  -3   0    0.09    0.26 
  10  -3   0   38.45    1.48 
  10  -3   0   38.07    1.57 
  10  -3   0   37.78    1.37 
  10  -3   0   37.06    1.80 
 -10   3   0   37.35    2.29 
   9  -3   0   92.09    2.76 
   9  -3   0   92.50    3.35 
   9  -3   0   86.53    2.81 
   9  -3   0   96.31    3.04 
   9  -3   0   82.44    3.89 
  -9   3   0   95.70    4.11 
   8  -3   0   70.21    3.25 
   8  -3   0   62.18    2.72 
   8  -3   0   65.53    2.40 
   8  -3   0   62.26    2.29 
   8  -3   0   63.45    2.13 
  -8   3   0   65.41    3.29 
   7  -3   0    7.68    1.26 
   7  -3   0   11.77    1.32 
  -7   3   0    7.30    1.17 
   6  -3   0   11.56    1.20 
   6  -3   0   12.58    1.46 
   6  -3   0   11.50    1.23 
  -6   3   0   11.53    1.27 
  -6   3   0   13.06    1.75 
   5  -3   0  151.71    4.95 
   5  -3   0  157.70    4.88 
   5  -3   0  152.50    4.86 
   5  -3   0  139.45    4.97 
  -5   3   0  157.61    5.33 
  -5   3   0  148.34    4.96 
   4  -3   0  169.48    5.11 
   4  -3   0  170.45    5.12 
  -4   3   0  173.21    5.56 
   3  -3   0   87.25    2.91 
   3  -3   0   93.76    2.93 
  -3   3   0   87.92    3.21 
   2  -3   0   12.82    0.76 
  -2   3   0   13.22    0.93 
   1  -3   0   31.69    1.22 
  -1   3   0   32.71    1.40 
  -1   3   0   31.42    1.22 
   0   3   0  155.27    4.43 
   0   3   0  168.19    4.54 
  -1  -3   0  240.36    6.41 
   1   3   0  250.42    6.58 
  -2  -3   0   78.78    2.24 
  -2  -3   0   74.90    2.38 
   2   3   0   79.34    2.55 
  -3  -3   0   58.04    1.74 
  -3  -3   0   51.55    1.91 
   3   3   0   57.72    2.10 
  -4  -3   0   15.23    0.92 
  -4  -3   0   13.23    1.55 
   4   3   0   16.15    1.05 
   4   3   0   15.18    1.06 
  -5  -3   0  246.59    6.86 
  -5  -3   0  239.97    8.19 
   5   3   0  243.57    7.15 
   5   3   0  238.46    7.06 
  -6  -3   0  143.42    5.87 
  -6  -3   0  147.31    4.57 
   6   3   0  136.15    4.63 
   6   3   0  143.28    4.80 
   6   3   0  141.74    4.86 
  -7  -3   0   93.79    4.65 
   7   3   0   85.05    3.50 
   7   3   0   86.92    3.44 
   7   3   0   78.88    3.55 
  -8  -3   0    5.71    1.68 
   8   3   0    3.45    1.02 
   8   3   0    3.45    1.05 
  -9  -3   0   26.15    2.91 
   9   3   0   30.72    2.20 
   9   3   0   30.43    1.45 
   9   3   0   32.41    2.21 
   9   3   0   31.03    1.57 
   9   3   0   32.03    1.46 
   9   3   0   30.17    1.58 
 -10  -3   0   66.55    2.26 
  10   3   0   60.76    3.05 
  10   3   0   68.72    2.39 
  10   3   0   61.69    3.15 
  10   3   0   64.66    2.23 
  10   3   0   65.69    2.25 
 -11  -3   0   51.56    1.76 
  11   3   0   51.83    1.74 
  11   3   0   52.22    1.78 
  11   3   0   50.62    1.86 
 -12  -3   0    9.32    0.55 
  12   3   0    9.38    0.57 
  10  -4   0   14.29    0.75 
  10  -4   0   16.52    1.13 
  10  -4   0   16.41    0.87 
  10  -4   0   15.73    0.93 
   9  -4   0   56.84    1.92 
   9  -4   0   57.27    2.44 
   9  -4   0   56.86    2.03 
   9  -4   0   58.47    2.13 
  -9   4   0   61.24    3.08 
   8  -4   0   77.77    3.05 
   8  -4   0   75.05    2.55 
   8  -4   0   77.33    2.45 
   8  -4   0   77.63    3.62 
   8  -4   0   83.70    2.76 
   8  -4   0   76.56    2.57 
  -8   4   0   80.59    3.73 
   7  -4   0   44.42    2.51 
   7  -4   0   42.10    1.57 
   7  -4   0   43.65    2.23 
   7  -4   0   41.45    1.72 
   7  -4   0   41.85    1.77 
   7  -4   0   45.23    1.83 
  -7   4   0   45.99    2.62 
   6  -4   0    0.69    0.76 
   6  -4   0    0.77    0.77 
   6  -4   0    0.06    0.60 
  -6   4   0    0.12    0.59 
   5  -4   0   44.61    2.14 
   5  -4   0   43.79    2.15 
   5  -4   0   41.63    2.33 
  -5   4   0   45.49    2.25 
  -5   4   0   41.83    2.46 
   4  -4   0  177.25    5.28 
   4  -4   0  181.54    5.31 
   4  -4   0  161.01    5.44 
  -4   4   0  174.65    5.79 
  -4   4   0  158.13    5.23 
   3  -4   0   83.53    2.95 
   3  -4   0   85.04    2.90 
  -3   4   0   86.88    3.32 
   2  -4   0   44.15    1.72 
   2  -4   0   42.29    1.75 
  -2   4   0   42.81    1.98 
  -1   4   0   10.27    0.71 
  -1   4   0    9.40    0.80 
   0  -4   0   46.52    1.61 
   0   4   0   51.76    1.84 
   0   4   0   52.18    1.92 
  -1  -4   0  266.15    7.19 
   1   4   0  285.96    7.32 
   1   4   0  266.64    7.40 
  -2  -4   0  139.01    4.06 
   2   4   0  142.32    3.91 
   2   4   0  140.68    4.25 
  -3  -4   0   83.97    3.51 
  -3  -4   0   76.68    2.59 
   3   4   0   82.87    2.82 
   3   4   0   69.08    2.66 
  -4  -4   0    1.85    0.43 
   4   4   0    2.33    0.60 
   4   4   0    2.61    0.62 
  -5  -4   0  251.14    8.74 
  -5  -4   0  263.92    7.42 
   5   4   0  258.78    7.61 
   5   4   0  267.54    7.74 
  -6  -4   0  183.66    5.62 
  -6  -4   0  182.82    7.07 
   6   4   0  176.77    5.65 
   6   4   0  188.09    5.90 
   6   4   0  178.10    5.94 
  -7  -4   0   78.14    4.29 
  -7  -4   0   71.21    2.97 
   7   4   0   68.50    3.24 
   7   4   0   71.09    3.11 
   7   4   0   74.56    3.25 
  -8  -4   0   23.65    2.53 
   8   4   0   19.54    1.21 
   8   4   0   20.21    1.74 
   8   4   0   19.63    1.36 
   8   4   0   19.07    1.34 
   8   4   0   20.30    1.81 
   8   4   0   20.17    1.25 
  -9  -4   0    1.62    1.26 
   9   4   0    5.07    0.64 
   9   4   0    3.62    1.07 
   9   4   0    4.15    1.11 
   9   4   0    5.08    0.81 
   9   4   0    3.64    0.68 
   9   4   0    4.56    0.62 
 -10  -4   0   51.05    1.89 
  10   4   0   46.70    2.78 
  10   4   0   53.55    1.90 
  10   4   0   53.35    1.88 
  10   4   0   49.92    1.96 
 -11  -4   0   53.59    1.79 
  11   4   0   52.47    1.87 
  11   4   0   54.74    1.76 
  11   4   0   51.53    1.78 
 -12  -4   0   32.56    1.10 
  12   4   0   30.75    1.10 
  10  -5   0    2.22    0.49 
  10  -5   0    1.51    0.39 
  10  -5   0    1.74    0.27 
   9  -5   0   38.31    1.37 
   9  -5   0   36.50    1.56 
   9  -5   0   38.50    1.84 
   9  -5   0   37.67    1.42 
   9  -5   0   37.07    1.46 
  -9   5   0   34.93    2.31 
   8  -5   0   43.00    1.79 
   8  -5   0   41.44    1.62 
   8  -5   0   37.30    2.52 
   8  -5   0   41.15    1.68 
  -8   5   0   42.75    2.58 
   7  -5   0   38.41    2.02 
   7  -5   0   39.72    1.49 
   7  -5   0   39.07    1.74 
   7  -5   0   37.06    2.37 
   7  -5   0   37.32    1.65 
   7  -5   0   37.96    1.58 
  -7   5   0   40.33    2.51 
   6  -5   0   37.21    2.19 
   6  -5   0   36.06    2.42 
   6  -5   0   32.95    2.19 
  -6   5   0   36.63    2.26 
   5  -5   0   13.55    1.47 
   5  -5   0   13.40    1.30 
   5  -5   0   12.92    1.27 
  -5   5   0   14.83    1.64 
  -5   5   0   12.99    1.34 
   4  -5   0  124.29    4.62 
   4  -5   0  132.06    4.40 
   4  -5   0  133.10    4.38 
  -4   5   0  126.80    4.40 
  -4   5   0  130.92    4.96 
   3  -5   0   78.43    2.84 
   3  -5   0   70.16    2.97 
   3  -5   0   75.73    2.84 
  -3   5   0   77.73    3.27 
  -3   5   0   70.37    2.80 
  -3   5   0   77.86    2.85 
   2  -5   0   29.26    1.53 
   2  -5   0   31.35    2.54 
  -2   5   0   28.16    1.45 
  -2   5   0   29.08    1.73 
   1  -5   0   23.08    2.15 
  -1   5   0   19.37    1.19 
  -1   5   0   22.43    1.38 
  -1   5   0   22.09    1.20 
   0  -5   0    9.77    1.89 
   0  -5   0    6.54    0.67 
   0   5   0    5.42    0.72 
   0   5   0    5.44    0.65 
   0   5   0    6.68    0.87 
  -1  -5   0  290.90    9.75 
  -1  -5   0  286.22    7.76 
   1   5   0  284.61    8.06 
   1   5   0  295.01    8.06 
   1   5   0  297.07    7.95 
  -2  -5   0  240.08    6.62 
  -2  -5   0  248.70    8.52 
   2   5   0  242.66    6.88 
   2   5   0  225.95    6.81 
  -3  -5   0  120.24    5.20 
  -3  -5   0  123.21    4.80 
  -3  -5   0  120.41    3.77 
   3   5   0  122.38    3.99 
   3   5   0  113.10    3.89 
  -4  -5   0    3.74    1.23 
  -4  -5   0    4.56    1.44 
  -4  -5   0    1.91    0.51 
   4   5   0    2.53    0.69 
   4   5   0    1.89    0.62 
  -5  -5   0  146.79    6.14 
  -5  -5   0  159.12    4.92 
   5   5   0  156.56    5.11 
   5   5   0  158.39    5.18 
  -6  -5   0  202.35    7.77 
  -6  -5   0  205.76    6.27 
   6   5   0  207.57    6.53 
   6   5   0  198.25    6.57 
  -7  -5   0   72.76    3.05 
  -7  -5   0   80.21    4.41 
   7   5   0   73.51    3.27 
   7   5   0   66.41    3.28 
  -8  -5   0   39.21    3.21 
  -8  -5   0   34.45    2.11 
   8   5   0   38.00    1.67 
   8   5   0   37.74    2.34 
   8   5   0   38.15    1.77 
   8   5   0   35.34    1.65 
   8   5   0   37.45    1.61 
  -9  -5   0    0.10    1.01 
   9   5   0    0.36    0.40 
   9   5   0   -0.25    0.80 
   9   5   0    0.46    0.56 
   9   5   0    0.58    0.39 
   9   5   0    0.51    0.68 
 -10  -5   0   52.34    1.92 
  10   5   0   55.52    1.91 
  10   5   0   54.05    2.02 
  10   5   0   54.17    1.94 
 -11  -5   0   66.53    2.08 
  11   5   0   65.70    2.01 
  11   5   0   63.20    2.11 
  11   5   0   66.86    2.08 
   9  -6   0   17.56    1.01 
   9  -6   0   20.71    1.23 
   9  -6   0   19.80    0.88 
   9  -6   0   19.06    0.99 
   9  -6   0   21.09    0.92 
   8  -6   0   48.77    1.75 
   8  -6   0   47.11    2.15 
   8  -6   0   48.89    1.89 
   8  -6   0   44.99    1.73 
   8  -6   0   47.57    1.65 
  -8   6   0   47.52    2.72 
   7  -6   0   34.14    2.32 
   7  -6   0   38.07    3.30 
   7  -6   0   37.14    1.92 
   7  -6   0   33.62    1.48 
   7  -6   0   35.73    1.48 
   7  -6   0   34.48    1.64 
   7  -6   0   36.42    1.39 
  -7   6   0   34.01    2.35 
  -7   6   0   34.24    2.33 
   6  -6   0    7.87    0.79 
   6  -6   0    7.87    1.04 
   6  -6   0   10.37    0.83 
   6  -6   0    8.52    1.35 
   6  -6   0    8.81    0.93 
   6  -6   0    9.68    0.76 
   6  -6   0   11.38    1.73 
  -6   6   0    6.45    1.15 
   5  -6   0   11.66    1.44 
   5  -6   0   13.29    1.61 
  -5   6   0    9.49    1.40 
  -5   6   0   11.94    1.34 
   4  -6   0   67.98    2.91 
   4  -6   0   70.93    3.20 
  -4   6   0   64.92    2.93 
  -4   6   0   67.18    2.90 
  -4   6   0   64.03    3.39 
   3  -6   0  120.69    4.50 
   3  -6   0  126.78    4.30 
  -3   6   0  118.05    4.19 
  -3   6   0  124.97    4.32 
  -3   6   0  123.31    4.84 
  -3   6   0  132.64    4.39 
   2  -6   0   98.40    3.77 
   2  -6   0  100.74    5.22 
  -2   6   0  107.61    4.08 
  -2   6   0  103.48    3.61 
  -2   6   0   96.93    3.50 
  -2   6   0  106.63    3.67 
   1  -6   0    9.66    0.99 
   1  -6   0    9.93    1.63 
  -1   6   0    9.41    1.04 
  -1   6   0   10.84    0.94 
  -1   6   0   10.57    0.94 
   0  -6   0   74.12    4.24 
   0   6   0   68.76    2.73 
   0   6   0   71.07    2.83 
   0   6   0   70.16    2.72 
  -1  -6   0  174.20    6.99 
  -1  -6   0  164.82    4.79 
   1   6   0  156.62    5.10 
   1   6   0  163.62    5.12 
   1   6   0  161.68    5.02 
  -2  -6   0  165.13    6.08 
  -2  -6   0  178.55    7.21 
  -2  -6   0  180.92    5.19 
   2   6   0  181.57    5.51 
   2   6   0  173.20    5.47 
  -3  -6   0   71.42    3.65 
  -3  -6   0   74.54    2.72 
  -3  -6   0   76.71    4.26 
   3   6   0   72.77    2.91 
   3   6   0   74.30    2.95 
  -4  -6   0   27.23    1.55 
  -4  -6   0   34.19    2.81 
  -4  -6   0   32.58    2.51 
   4   6   0   29.18    1.71 
   4   6   0   29.88    1.76 
  -5  -6   0   36.97    1.87 
  -5  -6   0   33.77    2.74 
   5   6   0   35.69    2.02 
   5   6   0   36.67    2.09 
  -6  -6   0  102.74    3.75 
  -6  -6   0  101.85    5.00 
   6   6   0   97.37    3.87 
   6   6   0   93.86    3.95 
  -7  -6   0   55.45    3.69 
  -7  -6   0   49.93    2.48 
   7   6   0   45.99    2.73 
   7   6   0   50.63    2.67 
  -8  -6   0   44.63    2.42 
  -8  -6   0   44.20    1.72 
  -8  -6   0   49.61    3.54 
   8   6   0   44.40    1.80 
   8   6   0   45.02    1.98 
   8   6   0   46.51    1.87 
   8   6   0   46.67    2.62 
   8   6   0   46.27    1.82 
  -9  -6   0    4.44    1.40 
  -9  -6   0    3.69    0.55 
   9   6   0    5.14    0.77 
   9   6   0    5.18    0.68 
   9   6   0    4.20    0.55 
   9   6   0    5.84    1.23 
   9   6   0    4.28    0.60 
 -10  -6   0   12.37    0.80 
  10   6   0   13.82    0.93 
  10   6   0   11.39    0.91 
  10   6   0   12.79    0.83 
 -11  -6   0   44.39    1.51 
  11   6   0   42.59    1.52 
  11   6   0   44.68    1.46 
  11   6   0   45.02    1.50 
   9  -7   0    6.40    0.47 
   9  -7   0    4.97    0.56 
   9  -7   0    6.78    0.53 
   9  -7   0    7.76    0.74 
   9  -7   0    7.33    0.50 
   8  -7   0   38.37    1.78 
   8  -7   0   37.74    1.42 
   8  -7   0   37.95    1.56 
   8  -7   0   37.88    1.36 
   8  -7   0   39.63    1.47 
   7  -7   0   57.46    2.17 
   7  -7   0   58.01    1.93 
   7  -7   0   59.56    2.06 
   7  -7   0   59.31    2.01 
   7  -7   0   59.42    2.46 
   7  -7   0   58.35    3.13 
  -7   7   0   56.38    2.94 
   6  -7   0   34.85    1.42 
   6  -7   0   33.26    1.56 
   6  -7   0   39.37    2.51 
   6  -7   0   31.99    1.45 
   6  -7   0   33.68    1.34 
   6  -7   0   32.08    1.62 
   6  -7   0   31.60    1.81 
  -6   7   0   33.88    2.27 
  -6   7   0   31.77    2.26 
   5  -7   0    0.19    0.42 
   5  -7   0    0.31    0.38 
   5  -7   0    0.57    0.42 
   5  -7   0    0.83    0.64 
   5  -7   0    0.50    0.65 
   5  -7   0    0.53    0.52 
  -5   7   0    0.33    0.71 
  -5   7   0    0.94    0.77 
   4  -7   0  118.23    4.73 
  -4   7   0  117.19    4.38 
  -4   7   0  120.14    4.51 
   3  -7   0  106.07    4.21 
  -3   7   0  103.62    3.99 
  -3   7   0   97.82    4.48 
  -3   7   0  111.41    4.09 
  -3   7   0  105.38    3.88 
   2  -7   0   86.07    5.08 
   2  -7   0   81.93    3.47 
  -2   7   0   86.13    3.80 
  -2   7   0   84.37    3.33 
  -2   7   0   82.26    3.30 
   1  -7   0   64.81    2.85 
   1  -7   0   65.63    4.29 
  -1   7   0   65.05    2.76 
  -1   7   0   62.01    2.98 
  -1   7   0   66.27    2.80 
   0  -7   0    1.83    1.12 
   0  -7   0    2.00    0.69 
   0   7   0    1.80    0.61 
   0   7   0    1.05    0.58 
   0   7   0    2.28    0.70 
  -1  -7   0  134.45    4.12 
  -1  -7   0  135.96    6.41 
  -1  -7   0  124.93    4.41 
   1   7   0  133.72    4.54 
   1   7   0  128.79    4.50 
  -2  -7   0  320.43   11.44 
  -2  -7   0  320.66    8.83 
   2   7   0  316.55    9.21 
   2   7   0  314.04    9.20 
  -3  -7   0   76.59    4.55 
  -3  -7   0   66.72    3.64 
  -3  -7   0   72.34    2.76 
   3   7   0   71.34    3.01 
   3   7   0   67.15    2.94 
  -4  -7   0   25.25    2.67 
  -4  -7   0   27.01    2.48 
  -4  -7   0   21.50    1.42 
   4   7   0   21.93    1.57 
   4   7   0   22.95    1.63 
  -5  -7   0    6.36    1.48 
  -5  -7   0   10.92    1.28 
   5   7   0    7.55    1.14 
   5   7   0   11.50    1.28 
  -6  -7   0   72.60    4.21 
  -6  -7   0   73.75    3.07 
   6   7   0   70.92    3.21 
   6   7   0   64.78    3.24 
  -7  -7   0   76.24    3.25 
  -7  -7   0   75.03    4.42 
  -7  -7   0   73.09    2.39 
   7   7   0   78.14    3.44 
   7   7   0   74.22    2.51 
   7   7   0   70.96    2.45 
  -8  -7   0   58.81    3.93 
  -8  -7   0   53.22    1.91 
  -8  -7   0   50.14    2.94 
   8   7   0   59.64    2.35 
   8   7   0   54.82    2.00 
   8   7   0   54.88    2.01 
   8   7   0   55.83    2.86 
  -9  -7   0    5.04    1.57 
  -9  -7   0    4.17    0.51 
   9   7   0    5.64    0.62 
   9   7   0    5.38    0.64 
   9   7   0    5.13    0.64 
   9   7   0    4.57    1.13 
 -10  -7   0   15.32    0.85 
  10   7   0   15.45    0.91 
  10   7   0   16.26    0.89 
 -11  -7   0   43.30    1.43 
 -11  -7   0   45.14    1.41 
  11   7   0   44.05    1.39 
  11   7   0   40.39    1.43 
   8  -8   0   36.76    1.27 
   8  -8   0   38.07    1.32 
   8  -8   0   37.90    1.61 
   8  -8   0   38.62    1.34 
  -8   8   0   38.49    1.69 
   7  -8   0   51.49    1.81 
   7  -8   0   53.75    1.74 
   7  -8   0   52.05    1.80 
   7  -8   0   52.93    2.20 
   7  -8   0   50.73    2.84 
   6  -8   0   38.97    1.47 
   6  -8   0   35.43    1.88 
   6  -8   0   36.70    1.57 
   6  -8   0   36.41    1.42 
   6  -8   0   35.92    1.50 
   6  -8   0   36.52    2.39 
  -6   8   0   34.47    2.38 
  -6   8   0   40.11    3.63 
   5  -8   0    4.88    0.88 
   5  -8   0    5.92    0.68 
   5  -8   0    6.56    0.74 
   5  -8   0    7.00    0.69 
   5  -8   0    5.49    1.24 
   5  -8   0    5.29    0.59 
  -5   8   0    6.72    1.35 
  -5   8   0    4.62    1.57 
   4  -8   0   18.39    1.46 
   4  -8   0   18.60    1.08 
   4  -8   0   17.79    1.04 
   4  -8   0   17.08    1.06 
   4  -8   0   18.67    1.76 
   4  -8   0   17.37    1.10 
  -4   8   0   20.96    1.73 
   3  -8   0   55.43    2.96 
  -3   8   0   57.41    2.84 
   2  -8   0   87.89    5.47 
   2  -8   0   87.14    3.74 
  -2   8   0   76.69    5.16 
  -2   8   0   84.55    3.56 
   1  -8   0   74.91    3.33 
   1  -8   0   80.71    5.26 
  -1   8   0   71.65    3.19 
  -1   8   0   73.02    3.25 
   0  -8   0    1.53    1.21 
   0  -8   0    0.75    0.61 
   0   8   0    1.32    0.74 
   0   8   0    0.40    0.62 
  -1  -8   0   25.43    2.83 
   1   8   0   27.81    1.78 
   1   8   0   23.88    1.78 
  -2  -8   0  140.90    6.92 
  -2  -8   0  133.01    4.42 
   2   8   0  133.75    4.81 
   2   8   0  133.34    4.81 
  -3  -8   0  122.20    6.41 
  -3  -8   0  118.83    4.14 
   3   8   0  123.09    4.50 
   3   8   0  118.91    4.46 
  -4  -8   0   16.13    2.35 
  -4  -8   0   13.40    2.21 
  -4  -8   0    8.51    1.07 
   4   8   0    9.99    1.38 
   4   8   0    9.31    1.26 
  -5  -8   0   13.20    1.22 
  -5  -8   0    8.59    1.66 
   5   8   0    8.48    1.34 
   5   8   0   13.02    1.42 
  -6  -8   0   65.37    2.25 
  -6  -8   0   69.06    3.01 
  -6  -8   0   63.25    3.96 
  -6  -8   0   61.95    2.14 
   6   8   0   62.70    2.22 
   6   8   0   65.11    2.32 
   6   8   0   66.84    2.23 
   6   8   0   75.96    3.32 
  -7  -8   0   24.53    2.58 
  -7  -8   0   20.41    1.65 
  -7  -8   0   21.87    1.10 
   7   8   0   22.63    1.24 
   7   8   0   22.11    1.25 
   7   8   0   21.07    1.86 
  -8  -8   0   64.59    4.09 
  -8  -8   0   59.75    2.05 
   8   8   0   64.12    3.10 
   8   8   0   59.95    2.10 
   8   8   0   64.31    2.16 
  -9  -8   0   40.96    1.50 
  -9  -8   0   42.94    1.60 
   9   8   0   41.90    1.56 
   9   8   0   42.04    1.56 
 -10  -8   0    2.39    0.39 
 -10  -8   0    2.41    0.37 
  10   8   0    2.60    0.43 
 -11  -8   0   37.13    1.21 
   7  -9   0   55.28    1.72 
   7  -9   0   56.43    1.81 
   7  -9   0   56.55    1.80 
  -7   9   0   55.47    2.18 
   6  -9   0   26.07    1.14 
   6  -9   0   25.94    1.08 
   6  -9   0   25.51    1.44 
   6  -9   0   23.42    1.92 
   6  -9   0   26.64    1.19 
   6  -9   0   26.51    1.13 
  -6   9   0   23.91    1.46 
   5  -9   0    2.06    0.42 
   5  -9   0    3.57    0.52 
   5  -9   0    4.33    0.59 
   5  -9   0    3.60    0.52 
   5  -9   0    2.67    0.65 
   5  -9   0    2.32    0.85 
  -5   9   0    3.53    1.18 
   4  -9   0    0.86    0.35 
   4  -9   0    0.58    0.37 
   4  -9   0    1.50    0.82 
   4  -9   0    0.63    0.63 
   4  -9   0    0.87    0.39 
  -4   9   0    0.94    0.84 
  -4   9   0    0.67    0.60 
   3  -9   0   12.60    0.91 
   3  -9   0   12.89    1.51 
   3  -9   0   12.14    1.20 
   3  -9   0   11.91    0.90 
   3  -9   0   14.98    1.44 
   3  -9   0   13.49    0.93 
  -3   9   0   11.66    1.54 
  -3   9   0   13.10    1.27 
   2  -9   0   41.87    1.75 
   2  -9   0   45.02    1.79 
   2  -9   0   50.45    2.78 
   2  -9   0   42.66    1.82 
   2  -9   0   46.22    4.18 
   2  -9   0   47.46    1.80 
  -2   9   0   49.99    2.68 
  -2   9   0   48.15    2.27 
   1  -9   0  134.54    7.23 
   1  -9   0  131.53    5.03 
  -1   9   0  133.41    4.98 
   0  -9   0   11.96    2.21 
   0  -9   0   13.87    1.75 
   0   9   0    9.94    1.40 
  -1  -9   0   18.20    2.59 
   1   9   0   20.61    1.69 
  -2  -9   0   48.99    4.09 
   2   9   0   49.48    3.24 
   2   9   0   52.11    2.67 
  -3  -9   0   59.10    4.52 
  -3  -9   0   58.41    2.65 
   3   9   0   57.88    2.97 
   3   9   0   63.99    2.99 
  -4  -9   0   21.22    1.52 
  -4  -9   0   28.99    3.22 
  -4  -9   0   29.92    1.83 
   4   9   0   30.57    2.06 
   4   9   0   26.59    1.75 
   4   9   0   26.92    2.15 
  -5  -9   0   19.73    1.52 
  -5  -9   0   19.60    3.57 
  -5  -9   0   18.86    2.35 
  -5  -9   0   16.04    1.05 
  -5  -9   0   16.20    0.96 
   5   9   0   19.50    1.67 
   5   9   0   17.61    1.06 
   5   9   0   16.32    1.11 
  -6  -9   0   11.37    0.90 
  -6  -9   0   10.92    0.81 
  -6  -9   0    7.56    1.12 
  -6  -9   0    8.89    1.83 
   6   9   0   13.25    1.49 
   6   9   0   13.81    0.97 
  -7  -9   0   43.22    1.61 
  -7  -9   0   40.89    3.25 
  -7  -9   0   41.49    1.66 
   7   9   0   46.37    2.58 
   7   9   0   45.05    1.70 
   7   9   0   44.45    1.70 
  -8  -9   0   67.74    4.10 
  -8  -9   0   73.84    2.37 
  -8  -9   0   76.18    2.30 
   8   9   0   73.45    2.32 
   8   9   0   72.97    3.26 
   8   9   0   68.98    2.31 
  -9  -9   0   59.88    1.90 
  -9  -9   0   59.50    1.96 
   9   9   0   60.66    1.93 
 -10  -9   0    0.15    0.22 
 -10  -9   0    0.40    0.23 
  10   9   0    0.31    0.32 
   7 -10   0   26.65    1.01 
   7 -10   0   27.94    0.96 
  -7  10   0   24.98    0.97 
  -7  10   0   25.43    1.19 
   6 -10   0   56.68    1.79 
   6 -10   0   52.05    1.75 
   6 -10   0   54.73    1.76 
  -6  10   0   53.81    2.12 
   5 -10   0   45.86    1.66 
   5 -10   0   45.66    1.63 
   5 -10   0   45.47    1.61 
   5 -10   0   45.18    2.57 
  -5  10   0   42.60    2.00 
   4 -10   0    0.26    0.32 
   4 -10   0    0.08    0.31 
   4 -10   0    0.62    0.68 
   4 -10   0    0.33    0.34 
  -4  10   0    0.36    0.86 
  -4  10   0    0.06    0.48 
   3 -10   0   26.38    1.37 
   3 -10   0   28.95    1.29 
   3 -10   0   29.79    2.17 
   3 -10   0   27.56    1.31 
   3 -10   0   28.08    1.30 
  -3  10   0   28.65    1.68 
  -3  10   0   27.57    2.07 
   2 -10   0   48.56    2.75 
   2 -10   0   44.13    1.74 
   2 -10   0   44.43    1.74 
   2 -10   0   43.13    1.74 
   2 -10   0   43.20    4.18 
   2 -10   0   43.29    1.79 
  -2  10   0   48.22    2.22 
  -2  10   0   46.75    2.62 
   1 -10   0   93.00    3.00 
   1 -10   0   96.22    6.15 
   1 -10   0   94.98    3.06 
   1 -10   0   93.41    3.01 
   1 -10   0  105.62    4.26 
  -1  10   0   98.12    4.11 
  -1  10   0   94.73    3.47 
   0 -10   0   57.10    3.00 
   0 -10   0   54.75    2.01 
   0 -10   0   56.29    4.56 
   0 -10   0   53.52    2.01 
   0 -10   0   50.65    1.99 
   0  10   0   53.39    1.99 
   0  10   0   53.75    2.50 
   0  10   0   56.03    2.93 
  -1 -10   0   12.25    0.92 
  -1 -10   0    7.84    2.26 
  -1 -10   0   11.02    0.90 
   1  10   0   10.48    0.88 
   1  10   0   10.54    1.31 
   1  10   0   10.54    1.48 
  -2 -10   0   37.96    1.57 
  -2 -10   0   35.21    1.60 
  -2 -10   0   42.88    3.94 
   2  10   0   37.71    1.59 
   2  10   0   41.33    2.44 
  -3 -10   0   71.75    2.42 
  -3 -10   0   78.74    5.40 
  -3 -10   0   70.24    2.51 
   3  10   0   75.30    2.46 
   3  10   0   77.58    3.46 
  -4 -10   0   72.15    2.45 
  -4 -10   0   80.05    5.45 
  -4 -10   0   78.74    3.26 
  -4 -10   0   75.28    2.49 
   4  10   0   75.54    2.51 
   4  10   0   84.71    3.61 
  -5 -10   0   25.18    1.20 
  -5 -10   0   24.65    1.81 
  -5 -10   0   24.79    1.16 
  -5 -10   0   26.48    3.34 
   5  10   0   24.60    1.95 
   5  10   0   23.32    1.22 
  -6 -10   0    5.21    0.57 
  -6 -10   0    5.10    0.53 
   6  10   0    5.54    0.61 
   6  10   0    8.18    1.39 
  -7 -10   0   43.37    3.32 
  -7 -10   0   53.34    1.76 
  -7 -10   0   49.71    1.77 
   7  10   0   52.45    1.80 
  -8 -10   0   31.54    1.20 
  -8 -10   0   29.84    1.23 
   8  10   0   30.72    1.24 
  -9 -10   0   52.63    1.67 
  -9 -10   0   52.64    1.64 
   9  10   0   52.28    1.65 
 -10 -10   0    2.41    0.28 
 -10 -10   0    2.10    0.26 
   6 -11   0   42.61    1.35 
   6 -11   0   42.85    1.30 
  -6  11   0   40.17    1.34 
  -6  11   0   36.98    1.52 
   5 -11   0   18.74    0.84 
   5 -11   0   20.09    0.89 
   5 -11   0   18.93    0.87 
  -5  11   0   20.12    1.17 
  -5  11   0   19.11    0.87 
   4 -11   0    1.48    0.36 
   4 -11   0    1.37    0.72 
   4 -11   0    1.98    0.36 
   4 -11   0    2.14    0.41 
  -4  11   0    1.87    0.39 
  -4  11   0    1.35    0.51 
   3 -11   0   11.85    1.48 
   3 -11   0   11.72    0.88 
   3 -11   0   11.66    0.84 
   3 -11   0   11.35    0.80 
   3 -11   0   10.63    0.80 
  -3  11   0   10.98    0.81 
  -3  11   0   12.19    1.14 
   2 -11   0   52.42    2.87 
   2 -11   0   50.78    1.82 
   2 -11   0   50.38    1.87 
   2 -11   0   49.59    1.83 
  -2  11   0   51.62    2.26 
  -2  11   0   46.97    2.71 
  -2  11   0   50.15    1.83 
   1 -11   0   35.72    3.77 
   1 -11   0   37.66    2.46 
   1 -11   0   34.76    1.52 
   1 -11   0   35.46    1.50 
  -1  11   0   34.60    1.47 
  -1  11   0   36.43    1.95 
  -1  11   0   38.48    2.41 
   0 -11   0   49.31    4.31 
   0 -11   0   46.33    1.80 
   0 -11   0   45.41    1.77 
   0  11   0   45.88    2.26 
   0  11   0   46.18    2.65 
   0  11   0   43.68    1.71 
  -1 -11   0    2.14    1.55 
  -1 -11   0    1.15    0.42 
  -1 -11   0    1.55    0.45 
   1  11   0    1.15    0.45 
   1  11   0    1.15    0.83 
   1  11   0    0.22    0.82 
  -2 -11   0   15.05    1.00 
  -2 -11   0   15.54    0.94 
  -2 -11   0   15.96    2.61 
   2  11   0   14.87    0.97 
   2  11   0   15.47    1.62 
  -3 -11   0   70.79    5.32 
  -3 -11   0   87.85    2.70 
  -3 -11   0   84.76    2.75 
   3  11   0   86.81    2.68 
   3  11   0   93.18    3.81 
  -4 -11   0  107.03    3.08 
  -4 -11   0  103.37    3.18 
  -4 -11   0   88.34    5.92 
  -4 -11   0  106.05    3.13 
   4  11   0  107.93    3.15 
   4  11   0  102.90    4.16 
  -5 -11   0   35.20    1.37 
  -5 -11   0   35.11    1.41 
   5  11   0   35.88    2.28 
   5  11   0   36.93    1.45 
  -6 -11   0   -0.01    0.28 
  -6 -11   0    0.43    0.28 
   6  11   0    0.01    0.36 
   6  11   0   -0.08    1.22 
  -7 -11   0   44.10    1.58 
  -7 -11   0   47.56    1.57 
   7  11   0   46.50    1.60 
  -8 -11   0   43.71    1.43 
   8  11   0   43.54    1.45 
  -9 -11   0   42.30    1.29 
   9  11   0   40.27    1.26 
   4 -12   0   10.49    0.60 
   4 -12   0   10.07    0.61 
  -4  12   0    9.55    0.84 
  -4  12   0   10.18    0.59 
   3 -12   0    3.99    0.46 
   3 -12   0    4.42    0.46 
  -3  12   0    4.74    0.66 
  -3  12   0    4.02    0.42 
   2 -12   0   30.57    2.14 
   2 -12   0   30.81    1.24 
   2 -12   0   30.65    1.25 
  -2  12   0   29.51    1.22 
  -2  12   0   31.47    1.60 
   1 -12   0   71.17    2.24 
   1 -12   0   67.70    2.26 
   1 -12   0   67.33    3.25 
  -1  12   0   67.71    2.21 
  -1  12   0   69.94    2.62 
   0 -12   0   57.04    2.00 
   0 -12   0   57.35    2.04 
   0  12   0   59.07    2.42 
   0  12   0   61.92    2.02 
  -1 -12   0    6.57    2.09 
  -1 -12   0    5.47    0.59 
  -1 -12   0    5.43    0.61 
   1  12   0    5.16    0.58 
   1  12   0    4.41    1.10 
   1  12   0    5.83    1.00 
  -2 -12   0   12.14    0.86 
  -2 -12   0    8.17    2.14 
  -2 -12   0   12.05    0.79 
   2  12   0   11.46    1.48 
   2  12   0   14.06    0.84 
  -3 -12   0   41.54    3.83 
  -3 -12   0   43.37    1.59 
  -3 -12   0   44.49    1.66 
   3  12   0   44.94    1.61 
   3  12   0   43.79    2.48 
  -4 -12   0  120.12    3.46 
  -4 -12   0  116.71    3.47 
   4  12   0  121.64    3.44 
  -5 -12   0   42.95    1.48 
  -5 -12   0   42.75    1.54 
   5  12   0   43.46    1.54 
  -6 -12   0    1.10    0.29 
  -6 -12   0    0.61    0.25 
   6  12   0    0.22    0.31 
  -7 -12   0   13.13    0.70 
  -7 -12   0   15.31    0.69 
   7  12   0   14.83    0.74 
  -8 -12   0   38.75    1.19 
   8  12   0   36.27    1.18 
   3 -13   0    0.00    0.21 
  -3  13   0    0.43    0.20 
  -3  13   0    0.23    0.39 
   2 -13   0   19.08    0.82 
   2 -13   0   20.84    0.84 
  -2  13   0   19.27    0.82 
  -2  13   0   18.49    1.09 
   1 -13   0   45.92    1.54 
   1 -13   0   44.28    1.51 
  -1  13   0   42.88    1.76 
  -1  13   0   45.74    1.50 
   0 -13   0   48.99    1.61 
   0 -13   0   48.93    1.66 
   0  13   0   48.52    2.57 
   0  13   0   46.53    1.60 
  -1 -13   0   27.71    1.15 
   1  13   0   27.45    1.11 
  -2 -13   0    0.05    0.22 
  -2 -13   0    0.19    0.24 
   2  13   0    0.08    0.27 
  -3 -13   0   11.83    0.76 
  -3 -13   0   12.44    0.70 
   3  13   0   12.87    0.73 
  -4 -13   0   56.35    1.85 
  -4 -13   0   60.46    1.85 
   4  13   0   58.15    1.82 
  -5 -13   0   54.57    1.73 
   5  13   0   56.91    1.73 
  -6 -13   0   11.31    0.57 
  -6 -13   0   10.67    0.55 
   6  13   0   10.55    0.59 
   0 -14   0   43.47    1.39 
   0  14   0   44.96    1.36 
  -1 -14   0   16.42    0.73 
   1  14   0   16.66    0.70 
  -2 -14   0    1.49    0.26 
  -2 -14   0    1.21    0.25 
   2  14   0    1.25    0.24 
  -3 -14   0    4.99    0.39 
  -3 -14   0    6.30    0.48 
   3  14   0    5.10    0.40 
  -4 -14   0   38.20    1.22 
   4  14   0   39.95    1.24 
   3  14  -1   45.47    1.36 
  -3 -14   1   43.21    1.35 
  -3 -14   1   44.24    1.37 
   2  14  -1   36.62    1.18 
  -2 -14   1   37.28    1.17 
  -2 -14   1   35.92    1.21 
   1  14  -1   27.42    0.95 
  -1 -14   1   26.88    0.97 
   0  14  -1    7.63    0.45 
   0 -14   1    7.55    0.48 
   6  13  -1   49.99    1.48 
  -6 -13   1   48.99    1.48 
  -6 -13   1   48.64    1.43 
   5  13  -1    9.15    0.57 
  -5 -13   1    8.36    0.52 
   4  13  -1    1.03    0.27 
  -4 -13   1    1.02    0.25 
   3  13  -1   24.15    0.99 
  -3 -13   1   24.47    0.98 
  -3 -13   1   24.22    1.03 
   2  13  -1   42.03    1.47 
  -2 -13   1   42.66    1.51 
  -2 -13   1   42.81    1.45 
   1  13  -1   69.50    2.14 
   1  13  -1   66.47    2.44 
  -1 -13   1   73.21    2.14 
  -1 -13   1   71.49    2.20 
   0  13  -1   25.21    1.35 
   0  13  -1   26.78    1.06 
   0 -13   1   26.90    1.11 
  -1  13  -1    4.00    0.42 
  -1  13  -1    3.66    0.60 
   1 -13   1    2.75    0.39 
   1 -13   1    2.80    0.36 
  -2  13  -1   23.68    0.92 
  -2  13  -1   23.16    1.19 
   2 -13   1   24.09    0.95 
   2 -13   1   23.97    0.95 
  -3  13  -1   50.93    1.57 
  -3  13  -1   49.72    1.81 
   3 -13   1   57.68    1.82 
   3 -13   1   54.96    1.63 
   7  12  -1   29.73    1.05 
  -7 -12   1   30.71    1.04 
  -7 -12   1   30.49    1.06 
   6  12  -1   61.22    1.87 
  -6 -12   1   60.32    1.88 
  -6 -12   1   59.52    1.83 
   5  12  -1   43.40    1.50 
  -5 -12   1   40.56    1.47 
  -5 -12   1   43.41    1.44 
   4  12  -1    3.85    0.46 
  -4 -12   1    4.23    0.47 
   3  12  -1   10.24    1.55 
   3  12  -1    9.63    0.76 
  -3 -12   1    8.93    0.78 
  -3 -12   1    8.32    0.67 
   2  12  -1   40.30    1.51 
   2  12  -1   41.09    1.95 
   2  12  -1   38.24    2.58 
  -2 -12   1   38.87    1.54 
  -2 -12   1   40.27    1.49 
  -2 -12   1   36.88    3.65 
   1  12  -1   44.31    3.43 
   1  12  -1   48.06    2.12 
   1  12  -1   46.35    1.67 
  -1 -12   1   47.22    1.65 
  -1 -12   1   36.59    3.76 
  -1 -12   1   48.28    1.73 
   0  12  -1   86.28    3.07 
   0  12  -1   84.23    2.61 
   0 -12   1   83.96    2.68 
   0 -12   1   83.88    2.61 
  -1  12  -1    1.18    0.36 
  -1  12  -1    0.72    0.53 
   1 -12   1    1.14    0.38 
   1 -12   1    1.34    0.37 
  -2  12  -1   16.37    0.86 
  -2  12  -1   14.63    1.13 
   2 -12   1   16.21    0.89 
   2 -12   1   16.06    2.48 
   2 -12   1   16.64    0.89 
  -3  12  -1   41.37    1.81 
  -3  12  -1   43.58    1.49 
   3 -12   1   40.31    1.46 
   3 -12   1   40.69    1.45 
  -4  12  -1   43.45    1.45 
  -4  12  -1   43.33    1.76 
   4 -12   1   48.10    1.53 
   8  11  -1    2.00    0.32 
  -8 -11   1    1.87    0.28 
   7  11  -1   30.31    1.17 
  -7 -11   1   28.58    1.14 
  -7 -11   1   28.68    1.11 
   6  11  -1   64.42    2.08 
  -6 -11   1   62.97    2.04 
  -6 -11   1   63.42    2.01 
   5  11  -1   74.28    2.32 
  -5 -11   1   70.69    2.25 
  -5 -11   1   70.82    2.29 
   4  11  -1   18.87    1.02 
   4  11  -1   18.99    1.72 
  -4 -11   1   18.39    0.98 
  -4 -11   1   12.60    2.74 
  -4 -11   1   18.90    0.97 
   3  11  -1    0.70    0.81 
   3  11  -1    0.24    0.67 
   3  11  -1    0.71    0.39 
  -3 -11   1    1.52    1.59 
  -3 -11   1    0.43    0.34 
  -3 -11   1    1.04    0.46 
   2  11  -1   25.01    1.75 
   2  11  -1   24.01    1.20 
   2  11  -1   23.81    1.88 
  -2 -11   1   25.78    3.19 
  -2 -11   1   23.04    1.22 
  -2 -11   1   24.36    1.16 
   1  11  -1   60.12    2.61 
   1  11  -1   61.21    2.10 
   1  11  -1   58.57    2.99 
  -1 -11   1   58.29    4.73 
  -1 -11   1   58.58    2.11 
   0  11  -1  133.42    4.43 
   0  11  -1  136.97    3.92 
   0  11  -1  131.15    5.03 
   0 -11   1  131.83    7.37 
   0 -11   1  131.98    3.96 
   0 -11   1  138.29    3.93 
  -1  11  -1   20.15    1.90 
  -1  11  -1   21.34    1.56 
  -1  11  -1   20.47    1.09 
   1 -11   1   20.98    1.13 
   1 -11   1   19.90    1.10 
   1 -11   1   20.00    1.94 
   1 -11   1   19.77    2.95 
  -2  11  -1   12.65    1.23 
  -2  11  -1    8.06    1.46 
  -2  11  -1   12.54    0.86 
   2 -11   1   11.42    0.83 
   2 -11   1   10.86    0.84 
   2 -11   1   13.49    1.54 
   2 -11   1    9.22    2.52 
  -3  11  -1   27.20    1.31 
  -3  11  -1   27.77    1.60 
   3 -11   1   27.09    2.03 
   3 -11   1   28.29    1.28 
   3 -11   1   29.01    1.26 
  -4  11  -1   61.86    2.06 
  -4  11  -1   62.22    2.44 
   4 -11   1   64.65    2.09 
   4 -11   1   63.60    2.02 
   4 -11   1   61.95    3.01 
  -5  11  -1   28.35    1.13 
  -5  11  -1   28.39    1.43 
   5 -11   1   29.67    1.15 
   5 -11   1   27.76    1.10 
  -6  11  -1    1.95    0.41 
  -6  11  -1    2.10    0.31 
   6 -11   1    2.22    0.31 
   6 -11   1    1.89    0.28 
   9  10  -1   25.45    0.94 
  -9 -10   1   26.13    0.93 
  -9 -10   1   25.03    0.95 
   8  10  -1    0.67    0.35 
  -8 -10   1    0.95    0.26 
  -8 -10   1    0.90    0.32 
   7  10  -1   28.94    1.26 
   7  10  -1   28.60    1.22 
  -7 -10   1   28.94    1.22 
  -7 -10   1   28.58    1.18 
   6  10  -1   57.67    2.90 
   6  10  -1   58.18    2.02 
  -6 -10   1   57.40    1.98 
  -6 -10   1   58.43    1.95 
   5  10  -1   88.23    2.80 
   5  10  -1   92.38    3.87 
  -5 -10   1   91.28    2.80 
  -5 -10   1   87.15    2.72 
   4  10  -1   57.51    1.98 
   4  10  -1   56.67    2.90 
   4  10  -1   59.12    3.04 
   4  10  -1   57.63    2.01 
  -4 -10   1   51.40    4.46 
  -4 -10   1   55.03    2.68 
  -4 -10   1   53.55    1.90 
  -4 -10   1   55.71    1.96 
   3  10  -1    6.23    0.71 
   3  10  -1    5.29    1.14 
   3  10  -1    4.54    0.58 
   3  10  -1    4.35    0.99 
  -3 -10   1    5.05    0.69 
  -3 -10   1    3.85    0.53 
  -3 -10   1    2.32    1.46 
   2  10  -1   37.13    1.56 
   2  10  -1   37.38    2.30 
   2  10  -1   37.73    2.18 
  -2 -10   1   35.85    1.48 
  -2 -10   1   36.21    1.60 
  -2 -10   1   36.70    3.71 
   1  10  -1  100.27    3.13 
   1  10  -1  104.32    3.71 
   1  10  -1  109.59    4.27 
  -1 -10   1   99.83    6.23 
  -1 -10   1   96.05    3.13 
  -1 -10   1  101.02    3.10 
   0  10  -1   80.95    3.11 
   0  10  -1   77.19    2.54 
   0  10  -1   80.90    3.63 
   0 -10   1   77.61    2.55 
   0 -10   1   72.77    2.55 
   0 -10   1   73.46    2.51 
   0 -10   1   78.48    5.48 
  -1  10  -1   57.63    2.96 
  -1  10  -1   59.00    2.53 
  -1  10  -1   52.28    2.00 
   1 -10   1   56.25    2.06 
   1 -10   1   53.18    1.98 
   1 -10   1   56.78    2.06 
   1 -10   1   57.01    3.00 
   1 -10   1   52.96    4.52 
  -2  10  -1    5.11    1.09 
  -2  10  -1    7.54    1.06 
   2 -10   1    8.20    2.48 
   2 -10   1    4.22    0.61 
   2 -10   1    5.64    0.64 
   2 -10   1    5.43    0.68 
   2 -10   1    7.29    1.38 
  -3  10  -1   25.82    1.62 
  -3  10  -1   27.88    2.11 
   3 -10   1   25.46    1.34 
   3 -10   1   28.95    1.31 
   3 -10   1   29.22    2.13 
   3 -10   1   26.11    1.24 
   3 -10   1   28.16    1.29 
  -4  10  -1   61.66    2.54 
   4 -10   1   62.08    2.13 
   4 -10   1   61.06    2.05 
   4 -10   1   61.86    3.13 
   4 -10   1   59.44    2.09 
  -5  10  -1   36.42    1.81 
   5 -10   1   36.27    1.38 
   5 -10   1   33.84    1.37 
   5 -10   1   33.16    2.18 
   5 -10   1   35.81    1.43 
  -6  10  -1   11.35    0.96 
   6 -10   1   10.70    0.67 
   6 -10   1   10.79    0.71 
   6 -10   1   11.09    0.75 
  -7  10  -1    0.34    0.33 
   7 -10   1    0.72    0.27 
   7 -10   1    0.61    0.23 
  10   9  -1   44.89    1.40 
 -10  -9   1   48.48    1.47 
 -10  -9   1   48.45    1.41 
   9   9  -1   51.10    1.67 
  -9  -9   1   52.03    1.64 
  -9  -9   1   51.12    1.70 
   8   9  -1   19.01    0.97 
   8   9  -1   19.50    1.02 
  -8  -9   1   19.88    0.93 
   7   9  -1   15.80    1.64 
   7   9  -1   16.00    0.99 
   7   9  -1   16.15    1.02 
  -7  -9   1   17.44    2.33 
  -7  -9   1   15.93    0.90 
   6   9  -1   61.36    2.17 
   6   9  -1   63.52    2.12 
   6   9  -1   63.42    2.22 
   6   9  -1   63.03    3.12 
  -6  -9   1   66.36    4.04 
  -6  -9   1   78.63    3.87 
  -6  -9   1   58.86    2.08 
  -6  -9   1   62.16    2.16 
   5   9  -1  119.54    4.52 
   5   9  -1  112.52    3.34 
   5   9  -1  111.51    3.38 
  -5  -9   1  112.42    3.37 
  -5  -9   1  112.44    5.43 
  -5  -9   1  104.70    4.16 
   4   9  -1   65.56    2.97 
   4   9  -1   68.46    2.26 
   4   9  -1   70.02    3.23 
   4   9  -1   63.66    2.25 
  -4  -9   1   65.31    2.92 
  -4  -9   1   64.07    2.21 
  -4  -9   1   66.83    4.86 
   3   9  -1    3.88    1.05 
  -3  -9   1    2.74    0.78 
  -3  -9   1    1.80    1.41 
   2   9  -1    8.46    1.33 
  -2  -9   1   12.66    2.82 
   1   9  -1   44.50    2.49 
  -1  -9   1   47.57    4.06 
   0   9  -1  104.66    4.14 
   0  -9   1  104.20    4.13 
   0  -9   1   99.88    6.07 
  -1   9  -1   69.85    3.19 
   1  -9   1   60.83    4.72 
   1  -9   1   66.44    3.18 
  -2   9  -1    0.25    0.63 
  -2   9  -1    0.23    0.66 
   2  -9   1    0.35    0.62 
   2  -9   1    0.00    1.08 
   2  -9   1    0.56    0.44 
   2  -9   1   -0.20    0.44 
   2  -9   1    0.03    0.45 
  -3   9  -1    5.62    0.90 
  -3   9  -1    8.25    1.53 
   3  -9   1    5.64    0.67 
   3  -9   1    4.97    0.69 
   3  -9   1    7.32    0.76 
   3  -9   1    9.07    1.48 
   3  -9   1    5.66    0.67 
  -4   9  -1   55.16    2.43 
  -4   9  -1   52.51    2.90 
   4  -9   1   51.69    1.96 
   4  -9   1   53.17    1.91 
   4  -9   1   53.94    1.99 
   4  -9   1   56.18    2.43 
   4  -9   1   55.65    3.02 
  -5   9  -1  125.67    4.18 
   5  -9   1  123.84    4.10 
   5  -9   1  121.95    3.67 
   5  -9   1  124.54    3.60 
   5  -9   1  120.96    3.62 
  -6   9  -1   25.14    1.54 
   6  -9   1   26.10    1.54 
   6  -9   1   24.86    1.17 
   6  -9   1   24.47    1.92 
   6  -9   1   25.15    1.19 
   6  -9   1   24.67    1.11 
  -7   9  -1    0.41    0.42 
   7  -9   1    0.42    0.25 
   7  -9   1    0.39    0.31 
   7  -9   1    0.79    0.36 
   7  -9   1    0.58    0.31 
  -8   9  -1   16.75    1.00 
   8  -9   1   17.00    0.75 
   8  -9   1   16.63    0.71 
  10   8  -1   69.26    2.13 
  10   8  -1   72.62    2.09 
 -10  -8   1   74.28    2.17 
 -10  -8   1   70.87    2.18 
   9   8  -1   70.92    2.25 
   9   8  -1   74.20    2.24 
   9   8  -1   71.18    2.40 
  -9  -8   1   69.72    2.18 
   8   8  -1   51.89    1.85 
   8   8  -1   52.12    2.69 
   8   8  -1   54.58    1.87 
  -8  -8   1   43.85    3.39 
  -8  -8   1   52.87    1.79 
   7   8  -1    9.89    1.54 
   7   8  -1   10.42    0.85 
   7   8  -1   10.61    0.86 
  -7  -8   1    7.52    1.95 
  -7  -8   1    9.09    0.72 
   6   8  -1  104.13    4.13 
   6   8  -1  100.20    3.08 
   6   8  -1   97.63    3.10 
  -6  -8   1   92.79    3.82 
  -6  -8   1   95.26    3.03 
  -6  -8   1  104.15    5.25 
   5   8  -1  191.75    6.10 
   5   8  -1  147.40    5.21 
   5   8  -1  153.08    5.33 
  -5  -8   1  187.49    7.41 
  -5  -8   1  187.27    5.82 
   4   8  -1  115.17    4.73 
   4   8  -1  113.70    4.31 
  -4  -8   1  105.79    5.30 
  -4  -8   1  112.27    4.06 
  -4  -8   1  111.60    6.15 
   3   8  -1    7.49    1.17 
   3   8  -1    7.93    1.73 
  -3  -8   1    5.74    1.89 
  -3  -8   1    5.79    0.88 
   2   8  -1   12.21    1.54 
  -2  -8   1   11.21    1.06 
  -2  -8   1   12.02    2.54 
   1   8  -1  101.76    4.01 
  -1  -8   1  108.24    6.00 
   0   8  -1  133.90    4.81 
   0  -8   1  131.09    4.75 
   0  -8   1  144.12    7.11 
  -1   8  -1  109.87    4.20 
   1  -8   1  111.56    6.18 
   1  -8   1  106.88    4.16 
  -2   8  -1   26.96    1.82 
   2  -8   1   25.23    1.82 
   2  -8   1   25.79    2.98 
  -3   8  -1   39.34    2.32 
  -3   8  -1   39.77    2.31 
   3  -8   1   41.32    2.45 
  -4   8  -1  101.18    4.02 
  -4   8  -1  104.24    4.17 
   4  -8   1  108.86    4.43 
   4  -8   1  101.23    3.13 
   4  -8   1   99.57    3.17 
   4  -8   1   98.56    3.08 
   4  -8   1  102.25    3.61 
  -5   8  -1  121.95    4.68 
  -5   8  -1  124.38    4.78 
   5  -8   1  119.67    3.69 
   5  -8   1  119.10    3.60 
   5  -8   1  131.87    4.20 
   5  -8   1  129.68    5.06 
   5  -8   1  117.14    3.62 
  -6   8  -1   24.18    1.97 
   6  -8   1   24.31    2.01 
   6  -8   1   24.05    1.13 
   6  -8   1   23.19    1.23 
   6  -8   1   21.61    1.18 
   6  -8   1   23.13    1.14 
   6  -8   1   23.04    1.47 
  -7   8  -1    1.89    0.95 
   7  -8   1    2.60    0.48 
   7  -8   1    1.91    0.40 
   7  -8   1    2.34    0.95 
   7  -8   1    1.83    0.55 
   7  -8   1    2.40    0.45 
   7  -8   1    1.88    0.39 
  -8   8  -1    5.34    0.74 
   8  -8   1    5.59    0.47 
   8  -8   1    5.96    0.76 
   8  -8   1    5.47    0.73 
   8  -8   1    6.96    0.56 
  -9   8  -1   34.00    1.42 
   9  -8   1   34.02    1.11 
   9  -8   1   32.82    1.07 
  11   7  -1    2.81    0.32 
  11   7  -1    3.43    0.45 
 -11  -7   1    4.23    0.37 
 -11  -7   1    2.78    0.30 
  10   7  -1   40.40    1.41 
  10   7  -1   38.76    1.41 
 -10  -7   1   41.76    1.46 
   9   7  -1   89.62    2.75 
   9   7  -1   87.81    2.75 
   9   7  -1   90.08    2.72 
  -9  -7   1   89.06    2.66 
   8   7  -1   23.77    1.22 
   8   7  -1   25.06    1.32 
   8   7  -1   26.58    1.24 
   8   7  -1   25.31    1.95 
  -8  -7   1   20.82    2.50 
  -8  -7   1   23.22    1.13 
   7   7  -1    3.98    0.72 
   7   7  -1    4.15    0.58 
   7   7  -1    3.84    1.02 
   7   7  -1    3.00    0.57 
   7   7  -1    3.86    0.63 
  -7  -7   1    3.67    0.99 
  -7  -7   1    3.91    0.54 
  -7  -7   1    5.42    1.60 
   6   7  -1   34.78    2.09 
   6   7  -1   38.01    2.27 
   6   7  -1   37.10    1.87 
   6   7  -1   40.55    1.80 
   6   7  -1   30.37    2.93 
  -6  -7   1   47.16    3.53 
  -6  -7   1   39.26    2.14 
   5   7  -1   63.50    2.99 
   5   7  -1   61.02    3.04 
  -5  -7   1   71.01    2.93 
  -5  -7   1   71.69    4.22 
   4   7  -1  123.58    4.44 
   4   7  -1  120.69    4.41 
  -4  -7   1  122.21    5.63 
  -4  -7   1  123.95    4.22 
  -4  -7   1  118.40    6.11 
   3   7  -1   38.44    2.06 
   3   7  -1   40.84    2.12 
  -3  -7   1   40.57    3.35 
  -3  -7   1   39.35    1.92 
  -3  -7   1   36.99    2.84 
   2   7  -1    1.43    0.70 
   2   7  -1    1.32    0.63 
  -2  -7   1    2.22    1.22 
  -2  -7   1    2.04    0.59 
   1   7  -1   47.48    2.27 
   1   7  -1   45.28    2.19 
  -1  -7   1   43.56    1.94 
  -1  -7   1   50.20    3.70 
   0   7  -1  219.51    6.59 
   0   7  -1  213.36    6.65 
   0  -7   1  228.19    9.07 
   0  -7   1  210.27    6.57 
  -1   7  -1  234.58    7.49 
  -1   7  -1  239.68    7.12 
  -1   7  -1  238.78    7.31 
   1  -7   1  265.91    9.95 
   1  -7   1  235.60    7.31 
  -2   7  -1   24.84    1.87 
  -2   7  -1   23.74    1.66 
  -2   7  -1   25.48    1.63 
   2  -7   1   28.06    2.95 
   2  -7   1   26.23    1.73 
  -3   7  -1    0.18    0.63 
  -3   7  -1    0.22    0.48 
  -3   7  -1    0.15    0.59 
   3  -7   1   -0.04    1.44 
   3  -7   1    0.25    0.50 
  -4   7  -1   15.56    1.48 
  -4   7  -1   15.71    1.48 
   4  -7   1   15.44    1.54 
  -5   7  -1  156.81    5.41 
  -5   7  -1  152.82    5.43 
   5  -7   1  151.74    4.82 
   5  -7   1  147.79    4.36 
   5  -7   1  147.14    4.32 
   5  -7   1  156.83    5.69 
   5  -7   1  145.44    4.27 
   5  -7   1  149.59    4.21 
  -6   7  -1  115.33    4.50 
   6  -7   1  109.93    3.36 
   6  -7   1  118.58    4.78 
   6  -7   1  110.80    3.30 
   6  -7   1  109.58    3.46 
   6  -7   1  117.57    3.92 
   6  -7   1  108.54    3.40 
  -7   7  -1    7.27    1.22 
   7  -7   1    7.43    0.71 
   7  -7   1   10.41    0.75 
   7  -7   1    8.78    0.98 
   7  -7   1   11.05    1.62 
   7  -7   1    8.15    0.69 
  -8   7  -1   -0.28    0.77 
   8  -7   1    0.41    0.40 
   8  -7   1   -0.05    0.44 
   8  -7   1    0.06    0.28 
   8  -7   1    0.37    0.28 
   9  -7   1   16.54    1.08 
   9  -7   1   18.85    0.82 
   9  -7   1   19.60    0.85 
  11   6  -1    1.20    0.26 
  11   6  -1    1.10    0.31 
 -11  -6   1    1.23    0.27 
  10   6  -1   24.96    1.10 
  10   6  -1   24.31    1.11 
 -10  -6   1   26.51    1.12 
   9   6  -1   54.82    1.94 
   9   6  -1   51.01    2.75 
   9   6  -1   54.70    1.90 
   9   6  -1   54.50    1.90 
  -9  -6   1   47.81    3.57 
   8   6  -1   42.72    1.66 
   8   6  -1   40.33    1.68 
   8   6  -1   39.69    1.63 
   8   6  -1   38.72    2.37 
  -8  -6   1   38.18    3.23 
  -8  -6   1   36.52    2.58 
  -8  -6   1   38.09    1.55 
   7   6  -1   16.78    1.25 
   7   6  -1   17.35    1.15 
   7   6  -1   17.32    1.09 
   7   6  -1   15.76    1.03 
   7   6  -1   13.79    2.13 
   7   6  -1   16.27    1.56 
  -7  -6   1   17.28    1.47 
  -7  -6   1   12.62    2.24 
   6   6  -1    6.61    1.12 
   6   6  -1   12.26    1.54 
  -6  -6   1   10.35    1.31 
  -6  -6   1   16.20    2.57 
   5   6  -1  165.84    5.69 
   5   6  -1  166.50    5.62 
  -5  -6   1  177.06    7.10 
  -5  -6   1  167.34    5.41 
   4   6  -1  146.07    4.94 
   4   6  -1  147.57    4.96 
  -4  -6   1  142.63    6.02 
  -4  -6   1  149.00    4.77 
  -4  -6   1  152.25    6.60 
   3   6  -1  102.50    3.65 
   3   6  -1  103.91    3.64 
  -3  -6   1  102.95    3.47 
  -3  -6   1  102.09    5.17 
  -3  -6   1   92.25    4.39 
   2   6  -1    3.54    0.79 
   2   6  -1    3.87    0.75 
  -2  -6   1    3.66    1.40 
  -2  -6   1    3.63    1.13 
  -2  -6   1    4.89    0.73 
   1   6  -1   68.53    2.82 
   1   6  -1   75.84    2.82 
  -1  -6   1   74.70    2.59 
  -1  -6   1   78.16    4.56 
   0   6  -1  246.75    7.22 
   0   6  -1  250.71    7.20 
   0   6  -1  243.95    7.27 
   0  -6   1  249.91    6.89 
   0  -6   1  267.28    9.77 
  -1   6  -1  154.81    4.82 
  -1   6  -1  150.91    5.03 
  -1   6  -1  150.32    4.87 
   1  -6   1  162.65    5.27 
   1  -6   1  154.53    6.89 
  -2   6  -1   41.94    2.00 
  -2   6  -1   42.32    2.25 
  -2   6  -1   43.96    1.97 
  -2   6  -1   41.96    2.01 
   2  -6   1   48.07    3.53 
   2  -6   1   40.56    2.07 
  -3   6  -1    1.33    0.64 
  -3   6  -1    0.56    0.47 
  -3   6  -1    0.24    0.50 
  -3   6  -1    0.96    0.60 
   3  -6   1    0.74    0.51 
   3  -6   1    1.03    1.23 
  -4   6  -1   18.76    1.48 
  -4   6  -1   18.21    1.44 
  -4   6  -1   18.28    1.76 
   4  -6   1   20.20    1.63 
   4  -6   1   17.87    1.43 
  -5   6  -1   63.18    2.91 
  -5   6  -1   58.32    2.87 
   5  -6   1   65.98    3.14 
   5  -6   1   62.89    2.86 
  -6   6  -1   78.74    3.59 
  -6   6  -1   83.81    3.59 
   6  -6   1   77.42    2.82 
   6  -6   1   77.62    2.49 
   6  -6   1   85.55    3.84 
   6  -6   1   83.54    3.12 
   6  -6   1   78.94    2.60 
   6  -6   1   83.37    3.50 
   6  -6   1   77.27    2.56 
  -7   6  -1   16.90    1.72 
   7  -6   1   18.45    1.18 
   7  -6   1   18.27    1.01 
   7  -6   1   17.51    1.41 
   7  -6   1   20.02    1.93 
   7  -6   1   17.88    1.05 
  -8   6  -1    0.33    0.67 
   8  -6   1    0.09    0.28 
   8  -6   1   -0.15    0.49 
   8  -6   1    0.27    0.48 
   8  -6   1    0.08    0.33 
   8  -6   1   -0.25    0.41 
  -9   6  -1   27.12    1.97 
   9  -6   1   25.21    1.26 
   9  -6   1   25.06    1.47 
   9  -6   1   28.39    1.14 
   9  -6   1   27.11    1.09 
  10  -6   1   33.09    1.11 
  10  -6   1   30.03    1.37 
  10  -6   1   32.62    1.10 
  11   5  -1    0.09    0.29 
  11   5  -1    0.27    0.22 
 -11  -5   1    0.40    0.27 
  10   5  -1   20.52    1.03 
  10   5  -1   20.63    1.12 
  10   5  -1   20.75    1.05 
 -10  -5   1   21.40    1.03 
   9   5  -1   59.77    2.09 
   9   5  -1   62.21    2.96 
   9   5  -1   58.37    2.22 
   9   5  -1   57.45    2.98 
   9   5  -1   59.09    3.32 
   9   5  -1   63.21    2.12 
   9   5  -1   59.71    2.12 
  -9  -5   1   56.33    3.94 
   8   5  -1   57.38    2.09 
   8   5  -1   57.94    2.14 
   8   5  -1   53.39    2.58 
   8   5  -1   59.78    2.94 
   8   5  -1   57.90    2.88 
   8   5  -1   59.51    2.10 
  -8  -5   1   55.73    3.82 
   7   5  -1   22.53    2.03 
   7   5  -1   27.80    1.96 
   7   5  -1   26.38    1.88 
  -7  -5   1   24.18    2.64 
  -7  -5   1   26.85    1.79 
   6   5  -1    0.41    0.70 
   6   5  -1    0.38    0.57 
   6   5  -1   -0.22    0.70 
  -6  -5   1    0.34    0.92 
  -6  -5   1    0.07    0.44 
   5   5  -1   63.59    2.79 
   5   5  -1   57.12    2.61 
   5   5  -1   58.76    2.73 
  -5  -5   1   69.07    3.89 
  -5  -5   1   62.18    2.55 
   4   5  -1  243.12    7.29 
   4   5  -1  237.84    7.28 
  -4  -5   1  246.74    7.10 
  -4  -5   1  259.29    8.55 
   3   5  -1  141.24    4.60 
   3   5  -1  155.03    4.68 
  -3  -5   1  140.51    5.39 
  -3  -5   1  139.76    6.05 
  -3  -5   1  149.46    4.48 
   2   5  -1    6.72    1.15 
   2   5  -1    5.61    0.83 
   2   5  -1    4.94    0.87 
  -2  -5   1    4.69    1.63 
  -2  -5   1    5.32    1.09 
  -2  -5   1    4.38    0.65 
   1   5  -1   16.41    1.07 
   1   5  -1   16.73    1.11 
  -1  -5   1   17.45    2.26 
  -1  -5   1   16.48    0.93 
   0   5  -1   56.69    2.11 
   0   5  -1   57.57    2.14 
   0   5  -1   54.49    2.18 
   0  -5   1   55.92    1.93 
   0  -5   1   57.35    3.69 
  -1   5  -1  119.25    3.93 
  -1   5  -1  129.77    4.14 
  -1   5  -1  129.82    3.90 
   1  -5   1  126.67    5.86 
  -2   5  -1  119.68    3.70 
  -2   5  -1  107.96    3.70 
  -2   5  -1  114.93    4.05 
   2  -5   1  120.74    5.60 
  -3   5  -1    0.83    0.42 
  -3   5  -1    1.14    0.56 
  -3   5  -1    0.60    0.46 
   3  -5   1    1.28    1.26 
   3  -5   1    0.93    0.58 
   3  -5   1    0.84    0.56 
  -4   5  -1    3.17    0.69 
  -4   5  -1    3.47    0.94 
  -4   5  -1    3.32    0.82 
   4  -5   1    2.23    0.67 
   4  -5   1    3.30    0.74 
   4  -5   1    2.42    0.72 
  -5   5  -1  113.69    4.19 
  -5   5  -1  112.17    4.64 
   5  -5   1  112.69    4.31 
   5  -5   1  111.68    4.00 
   5  -5   1  113.05    4.04 
  -6   5  -1  129.15    4.79 
   6  -5   1  131.55    4.98 
   6  -5   1  124.67    4.60 
  -7   5  -1   12.76    1.68 
   7  -5   1   12.37    0.92 
   7  -5   1   13.33    1.05 
   7  -5   1   11.24    0.84 
   7  -5   1   12.80    1.71 
   7  -5   1   13.01    1.10 
   7  -5   1   13.56    1.62 
   7  -5   1   13.59    1.39 
  -8   5  -1    1.02    0.73 
   8  -5   1    0.56    0.58 
   8  -5   1    0.05    0.32 
   8  -5   1   -0.33    0.55 
   8  -5   1    0.29    0.54 
   8  -5   1    0.32    0.38 
  -9   5  -1    8.18    1.35 
   9  -5   1    6.84    0.75 
   9  -5   1    5.94    0.81 
   9  -5   1    8.78    0.67 
   9  -5   1    8.91    0.71 
  10  -5   1   43.51    1.40 
  10  -5   1   39.53    1.52 
  10  -5   1   38.89    1.72 
  10  -5   1   39.67    1.37 
  11   4  -1    5.47    0.49 
  11   4  -1    4.86    0.49 
  11   4  -1    5.79    0.50 
 -11  -4   1    4.60    0.48 
  10   4  -1   13.80    1.32 
  10   4  -1   13.34    0.86 
  10   4  -1   13.57    0.92 
  10   4  -1   11.97    1.47 
  10   4  -1   13.35    0.96 
 -10  -4   1   13.65    0.87 
   9   4  -1   79.32    2.58 
   9   4  -1   77.89    3.00 
   9   4  -1   77.70    2.53 
   9   4  -1   75.65    3.51 
   9   4  -1   78.66    2.54 
   9   4  -1   80.49    3.44 
   9   4  -1   75.04    2.67 
  -9  -4   1   70.19    4.46 
   8   4  -1  107.06    4.32 
   8   4  -1  110.60    3.34 
   8   4  -1  109.86    3.52 
   8   4  -1  109.48    4.21 
   8   4  -1  108.49    3.37 
   8   4  -1  103.74    3.30 
   8   4  -1  104.24    3.82 
  -8  -4   1  107.41    5.52 
   7   4  -1   45.74    2.50 
   7   4  -1   39.43    2.52 
   7   4  -1   45.23    2.41 
  -7  -4   1   41.54    3.29 
  -7  -4   1   46.01    2.29 
   6   4  -1    2.86    0.78 
   6   4  -1    3.42    0.88 
   6   4  -1    2.32    0.80 
  -6  -4   1    2.98    0.76 
  -6  -4   1    0.16    0.88 
   5   4  -1   44.79    2.26 
   5   4  -1   47.55    2.29 
   5   4  -1   44.83    2.22 
  -5  -4   1   55.63    3.34 
  -5  -4   1   48.26    2.09 
   4   4  -1  284.61    7.96 
   4   4  -1  265.92    7.87 
  -4  -4   1  277.34    7.71 
  -4  -4   1  276.35    8.98 
   3   4  -1  262.54    7.29 
   3   4  -1  246.54    7.25 
   3   4  -1  262.89    8.05 
  -3  -4   1  250.19    7.08 
  -3  -4   1  266.86    8.12 
   2   4  -1  100.35    3.25 
  -2  -4   1  103.47    3.15 
   1   4  -1    6.63    0.47 
   1   4  -1    7.41    0.65 
  -1  -4   1    6.71    0.54 
   0   4  -1   66.35    2.25 
   0   4  -1   72.00    2.29 
   0  -4   1   64.72    2.09 
  -1   4  -1  134.01    3.87 
  -1   4  -1  133.07    4.09 
  -2   4  -1  224.52    6.22 
  -2   4  -1  228.66    6.63 
  -3   4  -1   73.18    2.97 
   3  -4   1   78.38    2.60 
   3  -4   1   74.81    2.67 
  -4   4  -1    1.26    0.58 
  -4   4  -1    0.61    0.41 
   4  -4   1    0.89    0.39 
   4  -4   1    2.14    0.60 
   4  -4   1    1.50    0.63 
  -5   4  -1   42.11    2.16 
  -5   4  -1   43.68    2.44 
   5  -4   1   45.46    2.09 
   5  -4   1   43.78    2.05 
   5  -4   1   40.99    2.24 
  -6   4  -1  151.93    5.90 
  -6   4  -1  163.63    5.52 
   6  -4   1  160.92    5.62 
   6  -4   1  157.25    5.32 
   6  -4   1  167.32    5.39 
  -7   4  -1   79.87    3.56 
   7  -4   1   77.18    2.50 
   7  -4   1   72.81    3.30 
  -8   4  -1   11.41    1.56 
   8  -4   1   14.58    1.13 
   8  -4   1   15.80    1.46 
   8  -4   1   13.91    0.87 
   8  -4   1   14.57    1.04 
   8  -4   1   14.46    1.15 
  -9   4  -1    0.24    0.65 
   9  -4   1    0.22    0.58 
   9  -4   1    0.75    0.42 
   9  -4   1    0.79    0.52 
   9  -4   1    0.69    0.33 
 -10   4  -1   31.08    2.10 
  10  -4   1   29.15    1.59 
  10  -4   1   31.54    1.19 
  10  -4   1   29.31    1.35 
  11  -4   1   40.03    1.55 
  11  -4   1   40.36    1.28 
  11  -4   1   39.44    1.40 
  11   3  -1    8.12    0.66 
  11   3  -1    8.30    0.60 
  11   3  -1    9.17    0.68 
  10   3  -1    6.75    0.73 
  10   3  -1    6.92    0.90 
  10   3  -1    7.25    0.68 
  10   3  -1    8.37    0.72 
  10   3  -1    5.00    1.08 
 -10  -3   1    6.38    0.67 
   9   3  -1   49.17    2.00 
   9   3  -1   52.78    2.43 
   9   3  -1   45.95    2.75 
   9   3  -1   50.18    1.90 
   9   3  -1   50.09    2.69 
   9   3  -1   49.22    1.87 
   9   3  -1   48.05    1.87 
   8   3  -1   94.87    3.10 
   8   3  -1   93.70    3.54 
   8   3  -1  101.94    4.14 
   8   3  -1   97.67    3.09 
   8   3  -1   99.38    3.28 
   8   3  -1   95.58    3.07 
   8   3  -1  100.11    3.99 
  -8  -3   1   98.42    5.21 
   7   3  -1  123.76    4.41 
   7   3  -1  120.25    4.46 
   7   3  -1  105.76    4.39 
  -7  -3   1  118.07    5.59 
   6   3  -1   26.86    1.69 
   6   3  -1   27.99    1.76 
   6   3  -1   28.96    1.79 
  -6  -3   1   27.48    1.57 
  -6  -3   1   24.69    2.45 
   5   3  -1   57.11    2.52 
   5   3  -1   65.50    2.64 
   5   3  -1   60.54    2.59 
  -5  -3   1   58.74    2.35 
  -5  -3   1   66.12    3.54 
   4   3  -1  143.36    4.39 
   4   3  -1  133.11    4.31 
  -4  -3   1  138.08    5.21 
  -4  -3   1  133.34    4.13 
   3   3  -1  196.47    6.16 
   3   3  -1  198.12    5.46 
   3   3  -1  178.87    5.42 
  -3  -3   1  184.89    6.09 
  -3  -3   1  183.57    5.26 
   2   3  -1  205.21    5.61 
  -2  -3   1  198.89    5.48 
   1   3  -1   71.71    1.93 
   1   3  -1   69.56    2.22 
  -1  -3   1   66.29    2.10 
   0   3  -1  105.26    2.97 
   0   3  -1  100.67    2.96 
  -1   3  -1  172.02    4.72 
  -1   3  -1  178.43    4.95 
  -2   3  -1  305.24    8.42 
   2  -3   1  311.76    8.06 
  -3   3  -1  338.59    9.35 
   3  -3   1  332.29    8.85 
  -4   3  -1    4.73    0.84 
   4  -3   1    5.08    0.79 
   4  -3   1    5.16    0.70 
  -5   3  -1  108.64    4.10 
  -5   3  -1  103.89    3.74 
   5  -3   1  114.24    3.68 
   5  -3   1  102.92    3.83 
   5  -3   1  106.84    3.61 
  -6   3  -1  219.65    6.86 
  -6   3  -1  216.40    7.24 
   6  -3   1  223.31    6.71 
   6  -3   1  225.99    6.69 
   6  -3   1  209.14    6.82 
  -7   3  -1   50.89    2.66 
   7  -3   1   46.30    2.54 
   7  -3   1   48.96    2.49 
  -8   3  -1   21.05    1.85 
   8  -3   1   22.17    1.34 
   8  -3   1   20.56    1.83 
   8  -3   1   20.31    1.02 
   8  -3   1   19.73    1.70 
   8  -3   1   20.25    1.24 
  -9   3  -1    4.02    1.02 
   9  -3   1    5.19    0.58 
   9  -3   1    5.14    0.91 
   9  -3   1    4.61    0.71 
 -10   3  -1   34.57    2.24 
  10  -3   1   32.12    1.75 
  10  -3   1   33.85    1.53 
  10  -3   1   33.80    1.31 
  11  -3   1   43.93    1.76 
  11  -3   1   45.47    1.65 
  11  -3   1   47.58    1.49 
  11   2  -1   17.31    1.15 
  11   2  -1   18.02    0.90 
  11   2  -1   18.55    0.88 
  11   2  -1   18.37    0.94 
 -11  -2   1   19.34    0.92 
  10   2  -1    0.26    0.43 
  10   2  -1    0.02    0.40 
  10   2  -1   -0.13    0.30 
  10   2  -1    0.00    0.64 
  10   2  -1   -0.28    0.70 
 -10  -2   1    0.12    0.61 
   9   2  -1   41.85    1.82 
   9   2  -1   39.17    2.44 
   9   2  -1   42.14    1.73 
   9   2  -1   38.59    1.68 
   9   2  -1   41.21    2.20 
   9   2  -1   38.09    2.45 
  -9  -2   1   49.57    2.57 
   8   2  -1   69.81    3.26 
   8   2  -1   68.51    2.43 
   8   2  -1   69.47    2.93 
   8   2  -1   73.39    3.28 
   8   2  -1   64.68    2.38 
   8   2  -1   69.50    2.53 
   8   2  -1   65.09    2.39 
   7   2  -1   77.21    3.26 
   7   2  -1   66.01    3.19 
   7   2  -1   76.60    3.29 
  -7  -2   1   74.81    4.29 
   6   2  -1   31.12    1.85 
   6   2  -1   31.95    1.89 
   6   2  -1   32.64    1.88 
  -6  -2   1   30.01    2.67 
   5   2  -1    7.32    1.02 
   5   2  -1    7.06    0.99 
   5   2  -1    5.62    0.81 
  -5  -2   1   10.87    1.79 
  -5  -2   1    7.06    0.88 
   4   2  -1  105.55    3.38 
   4   2  -1   98.13    3.32 
  -4  -2   1   97.55    3.13 
   3   2  -1   53.93    1.94 
  -3  -2   1   48.67    1.77 
  -3  -2   1   53.06    1.54 
   2   2  -1    3.53    0.48 
  -2  -2   1    4.38    0.49 
   1   2  -1   53.47    1.68 
  -1   2  -1  211.17    5.58 
   1  -2   1  205.08    5.35 
  -2   2  -1  321.49    8.62 
   2  -2   1  326.01    8.29 
  -3   2  -1  110.49    3.56 
   3  -2   1  109.96    3.23 
  -4   2  -1    0.88    0.38 
   4  -2   1    0.50    0.29 
  -5   2  -1   48.98    2.33 
  -5   2  -1   46.45    2.12 
   5  -2   1   45.52    2.11 
   5  -2   1   50.51    2.05 
   5  -2   1   48.69    2.01 
  -6   2  -1  120.16    4.38 
  -6   2  -1  127.97    4.67 
   6  -2   1  126.86    4.41 
   6  -2   1  128.22    4.31 
   6  -2   1  127.05    4.23 
  -7   2  -1  117.81    4.35 
  -7   2  -1  106.54    4.53 
   7  -2   1  118.12    4.19 
   7  -2   1  103.76    4.13 
  -8   2  -1   14.27    1.55 
  -8   2  -1   18.41    1.42 
   8  -2   1   13.53    1.17 
   8  -2   1   16.42    1.55 
   8  -2   1   12.84    0.93 
   8  -2   1   12.89    1.68 
   8  -2   1   10.55    1.24 
  -9   2  -1   19.09    1.79 
  -9   2  -1   17.85    1.30 
   9  -2   1   18.51    1.02 
   9  -2   1   18.70    1.63 
   9  -2   1   21.96    1.30 
 -10   2  -1    6.20    1.24 
 -10   2  -1    6.33    0.78 
  10  -2   1    3.77    0.79 
  10  -2   1    4.01    0.62 
  10  -2   1    5.64    0.57 
 -11   2  -1   65.98    2.24 
  11  -2   1   60.88    2.16 
  11  -2   1   63.69    2.32 
  11  -2   1   66.85    1.98 
  11   1  -1   37.23    1.43 
  11   1  -1   39.19    1.36 
  11   1  -1   35.26    1.60 
 -11  -1   1   41.25    1.42 
  10   1  -1    3.85    0.94 
  10   1  -1    3.70    0.62 
  10   1  -1    2.71    0.73 
  10   1  -1    3.50    0.55 
  10   1  -1    3.33    0.49 
 -10  -1   1    4.34    1.01 
   9   1  -1   20.18    1.27 
   9   1  -1   21.73    1.68 
   9   1  -1   19.38    1.27 
   9   1  -1   20.69    1.77 
   9   1  -1   18.49    1.16 
   9   1  -1   20.78    1.93 
   8   1  -1   57.70    2.94 
   8   1  -1   52.07    2.05 
   8   1  -1   55.95    2.58 
   8   1  -1   52.55    2.05 
   8   1  -1   55.24    2.13 
   8   1  -1   53.20    2.79 
   7   1  -1   56.13    2.75 
   7   1  -1   51.98    2.65 
   7   1  -1   55.26    2.72 
   6   1  -1   70.75    2.90 
   6   1  -1   68.61    2.89 
   6   1  -1   69.80    2.92 
  -6  -1   1   66.75    3.72 
   5   1  -1    8.12    0.99 
   5   1  -1    8.36    1.02 
   5   1  -1    8.55    1.07 
  -5  -1   1    5.99    1.47 
   4   1  -1   98.76    3.25 
   4   1  -1   97.96    3.21 
  -4  -1   1   95.26    4.05 
  -4  -1   1   93.35    2.97 
  -4  -1   1  102.04    3.04 
   3   1  -1  135.83    3.83 
  -3  -1   1  118.56    3.58 
  -3  -1   1  131.26    3.58 
   2   1  -1  277.22    7.14 
  -2  -1   1  267.33    6.90 
   1   1  -1   76.85    2.16 
  -1  -1   1   76.52    1.96 
   0   1  -1    0.24    0.08 
  -1   1  -1  388.50   10.03 
   1  -1   1  405.07    9.83 
  -2   1  -1  351.82    9.23 
   2  -1   1  359.63    8.99 
  -3   1  -1  360.53    9.51 
   3  -1   1  356.08    9.24 
  -4   1  -1   35.60    1.65 
   4  -1   1   36.92    1.49 
  -5   1  -1   46.10    2.10 
   5  -1   1   46.57    1.93 
   5  -1   1   43.54    1.86 
  -6   1  -1   83.40    3.37 
   6  -1   1   86.75    3.17 
   6  -1   1   79.18    3.18 
   6  -1   1   83.60    3.08 
  -7   1  -1  141.61    5.22 
   7  -1   1  143.36    4.80 
   7  -1   1  145.28    5.00 
   7  -1   1  128.82    4.79 
  -8   1  -1   34.73    2.20 
   8  -1   1   35.40    2.19 
   8  -1   1   30.21    2.16 
   8  -1   1   35.15    2.20 
  -9   1  -1    8.40    1.31 
   9  -1   1    6.90    1.41 
   9  -1   1   12.48    1.01 
   9  -1   1   11.18    1.03 
   9  -1   1   11.96    1.34 
   9  -1   1    9.78    0.80 
 -10   1  -1    6.98    0.75 
 -10   1  -1    6.10    1.12 
  10  -1   1    7.46    1.05 
  10  -1   1    6.57    0.74 
  10  -1   1    8.38    0.67 
 -11   1  -1   39.97    1.54 
 -11   1  -1   36.91    2.49 
  11  -1   1   37.74    1.57 
  11  -1   1   40.03    1.37 
 -12   1  -1   13.78    0.75 
  12  -1   1   14.03    0.73 
  12  -1   1   13.65    0.59 
  11   0  -1   23.32    0.99 
  11   0  -1   23.38    1.05 
  11   0  -1   23.02    1.22 
 -11   0   1   24.90    1.05 
  10   0  -1    6.61    0.65 
  10   0  -1    7.56    0.92 
  10   0  -1    8.15    0.69 
  10   0  -1    7.49    0.76 
 -10   0   1    8.18    1.29 
   9   0  -1    0.41    0.84 
   9   0  -1    0.43    0.70 
   9   0  -1    0.46    0.50 
   9   0  -1    0.30    0.66 
   9   0  -1    0.21    0.49 
   9   0  -1    0.11    0.42 
   8   0  -1   34.48    2.25 
   8   0  -1   33.94    1.93 
   8   0  -1   36.92    2.34 
   8   0  -1   36.69    2.08 
   8   0  -1   34.22    1.62 
   8   0  -1   33.39    1.63 
   8   0  -1   36.28    1.69 
   7   0  -1  121.81    4.44 
   7   0  -1  120.08    4.46 
   7   0  -1  108.41    4.36 
   6   0  -1  112.55    4.13 
   6   0  -1  120.11    4.15 
   6   0  -1  109.88    4.06 
   5   0  -1   10.62    0.95 
   5   0  -1   11.35    1.05 
   5   0  -1   10.73    0.94 
  -5   0   1   11.13    0.99 
   4   0  -1   57.01    2.20 
   4   0  -1   60.84    2.25 
  -4   0   1   59.95    2.21 
   3   0  -1  322.54    8.64 
  -3   0   1  328.71    8.61 
   2   0  -1  339.50    8.66 
  -2   0   1  330.27    8.63 
   1   0  -1  157.30    4.18 
  -1   0   1  162.09    4.19 
   0   0  -1   19.67    0.68 
  -1   0  -1   39.41    1.23 
  -2   0  -1  311.90    8.00 
   2   0   1  307.19    7.86 
  -3   0  -1  255.67    6.94 
   3   0   1  262.34    6.83 
  -4   0  -1  135.55    4.09 
  -4   0  -1  127.66    3.67 
   4   0   1  139.26    4.00 
  -5   0  -1   15.70    2.29 
  -5   0  -1    9.32    0.88 
   5   0   1    9.40    0.82 
   5   0   1   10.16    0.84 
  -6   0  -1   28.26    2.64 
  -6   0  -1   23.57    1.56 
   6   0   1   25.63    1.57 
   6   0   1   24.15    1.44 
   6   0   1   25.23    1.45 
   7   0   1  103.11    3.81 
   7   0   1   98.16    3.84 
   7   0   1  101.79    3.85 
   8   0   1   66.53    3.26 
   8   0   1   75.58    3.25 
   8   0   1   73.58    3.31 
  -9   0  -1    7.97    1.31 
   9   0   1   11.40    1.54 
   9   0   1   11.91    1.60 
   9   0   1    7.50    0.79 
   9   0   1   10.71    0.99 
   9   0   1    9.29    1.51 
   9   0   1    9.07    0.79 
 -10   0  -1    1.09    0.48 
 -10   0  -1    2.26    0.84 
  10   0   1    1.54    0.43 
  10   0   1    1.16    0.43 
  10   0   1    1.83    0.58 
 -11   0  -1   28.05    1.98 
 -11   0  -1   27.71    1.27 
  11   0   1   26.25    1.31 
  11   0   1   27.93    1.10 
 -12   0  -1   21.69    0.89 
  12   0   1   19.33    0.91 
  12   0   1   19.17    0.91 
  11  -1  -1   12.28    0.70 
  11  -1  -1   13.07    0.91 
  11  -1  -1   13.60    0.77 
  10  -1  -1   30.44    1.19 
  10  -1  -1   28.56    1.28 
  10  -1  -1   29.38    1.36 
  10  -1  -1   27.98    1.62 
 -10   1   1   34.14    2.21 
 -10   1   1   29.29    1.36 
   9  -1  -1    3.65    0.54 
   9  -1  -1    3.46    0.62 
   9  -1  -1    2.22    1.06 
   9  -1  -1    2.93    0.79 
   9  -1  -1    3.37    0.64 
   9  -1  -1    4.02    0.63 
  -9   1   1    4.00    1.09 
   8  -1  -1    9.40    0.79 
   8  -1  -1    9.75    1.18 
   8  -1  -1   11.23    0.94 
   8  -1  -1    8.34    1.27 
   8  -1  -1   10.85    1.49 
   8  -1  -1    8.26    0.81 
   7  -1  -1  110.16    4.16 
   7  -1  -1  110.42    4.22 
   7  -1  -1   89.72    3.96 
   6  -1  -1  127.89    4.39 
   6  -1  -1  118.25    4.35 
   6  -1  -1  125.12    4.46 
   5  -1  -1   58.54    2.38 
   5  -1  -1   54.35    2.45 
   5  -1  -1   58.47    2.41 
  -5   1   1   53.74    2.43 
   4  -1  -1   14.23    0.99 
   4  -1  -1   15.95    1.00 
  -4   1   1   14.33    1.03 
   3  -1  -1   81.84    2.69 
  -3   1   1   86.00    2.84 
   2  -1  -1   46.33    1.61 
  -2   1   1   48.37    1.73 
   1  -1  -1  354.99    9.11 
  -1   1   1  362.18    9.25 
   0  -1  -1  113.63    3.16 
   0  -1  -1  115.65    3.03 
  -1  -1  -1    0.90    0.22 
   1   1   1    0.94    0.20 
  -2  -1  -1  136.35    3.74 
   2   1   1  134.64    3.70 
  -3  -1  -1   92.60    2.78 
  -3  -1  -1   87.38    2.62 
   3   1   1   93.49    2.77 
  -4  -1  -1  167.19    4.78 
  -4  -1  -1  175.17    5.02 
   4   1   1  181.68    5.03 
  -5  -1  -1   10.89    1.36 
  -5  -1  -1    9.92    0.85 
  -5  -1  -1    9.66    0.74 
   5   1   1   10.41    0.84 
   5   1   1    9.57    0.91 
  -6  -1  -1   11.51    1.10 
  -6  -1  -1   10.28    1.61 
   6   1   1   12.31    1.04 
   6   1   1   13.27    1.37 
   6   1   1   11.22    1.01 
  -7  -1  -1   49.27    3.15 
   7   1   1   46.56    2.37 
   7   1   1   49.03    2.40 
   7   1   1   50.13    2.39 
   8   1   1  101.92    4.03 
   8   1   1  106.44    4.10 
   8   1   1   96.24    4.06 
   9   1   1   37.43    2.37 
   9   1   1   37.76    1.66 
   9   1   1   39.97    1.79 
   9   1   1   33.90    1.57 
   9   1   1   41.62    2.43 
 -10  -1  -1    5.62    1.15 
  10   1   1    5.50    0.63 
  10   1   1    5.92    0.66 
  10   1   1    7.69    0.86 
 -11  -1  -1   21.76    1.08 
 -11  -1  -1   22.10    1.81 
  11   1   1   19.30    1.11 
  11   1   1   20.52    0.95 
 -12  -1  -1   40.32    1.38 
  12   1   1   37.12    1.42 
  11  -2  -1   53.37    1.71 
  11  -2  -1   51.97    1.52 
  11  -2  -1   51.62    1.81 
  11  -2  -1   51.00    1.57 
  10  -2  -1   45.39    2.00 
  10  -2  -1   46.80    1.79 
  10  -2  -1   49.15    1.68 
  10  -2  -1   48.53    1.57 
 -10   2   1   46.06    2.58 
   9  -2  -1    1.04    0.39 
   9  -2  -1    0.76    0.63 
   9  -2  -1    0.54    0.95 
   9  -2  -1    0.57    0.43 
   9  -2  -1    1.01    0.49 
  -9   2   1    0.58    0.71 
   8  -2  -1    8.46    0.83 
   8  -2  -1    6.63    1.28 
   8  -2  -1    7.35    1.05 
   8  -2  -1    9.37    0.78 
   8  -2  -1    9.24    1.40 
   8  -2  -1    9.96    0.92 
  -8   2   1   10.22    1.57 
   7  -2  -1   65.43    3.06 
   7  -2  -1   63.65    3.08 
   7  -2  -1   55.77    2.99 
   6  -2  -1  188.85    6.12 
   6  -2  -1  195.54    6.23 
   6  -2  -1  194.29    6.12 
  -6   2   1  175.60    6.31 
   5  -2  -1   88.16    3.27 
   5  -2  -1   86.34    3.22 
   5  -2  -1   83.49    3.28 
  -5   2   1   86.58    3.46 
   4  -2  -1    2.27    0.50 
   4  -2  -1    2.67    0.59 
  -4   2   1    3.53    0.74 
   3  -2  -1   37.44    1.58 
   3  -2  -1   41.04    1.64 
  -3   2   1   38.53    1.77 
   2  -2  -1  316.88    8.33 
  -2   2   1  315.31    8.58 
   1  -2  -1  279.24    7.57 
  -1   2   1  304.35    7.84 
   0  -2  -1   35.51    1.21 
   0  -2  -1   35.12    1.34 
   0   2   1   34.38    1.20 
  -1  -2  -1   77.05    2.28 
   1   2   1   69.80    2.19 
  -2  -2  -1   29.29    1.17 
   2   2   1   29.35    1.20 
  -3  -2  -1   47.84    1.70 
  -3  -2  -1   43.69    1.56 
   3   2   1   45.17    1.70 
  -4  -2  -1   77.20    2.56 
  -4  -2  -1   85.24    2.73 
   4   2   1   81.26    2.76 
  -5  -2  -1   67.93    2.40 
  -5  -2  -1   70.32    3.26 
  -5  -2  -1   70.82    2.57 
   5   2   1   69.94    2.64 
   5   2   1   65.96    2.52 
  -6  -2  -1    0.67    0.78 
  -6  -2  -1    0.98    0.48 
   6   2   1    1.37    0.61 
   6   2   1    1.72    0.72 
   6   2   1    0.42    0.42 
  -7  -2  -1   48.86    3.26 
   7   2   1   52.51    2.48 
   7   2   1   49.04    2.41 
   7   2   1   51.68    2.54 
  -8  -2  -1  121.99    5.67 
   8   2   1  126.58    4.59 
   8   2   1  124.25    4.53 
   8   2   1  114.50    4.65 
  -9  -2  -1   76.63    2.65 
   9   2   1   77.78    2.78 
   9   2   1   74.31    2.63 
   9   2   1   78.76    3.59 
   9   2   1   81.81    3.55 
 -10  -2  -1    4.49    1.02 
 -10  -2  -1    5.53    0.78 
  10   2   1    6.85    0.73 
  10   2   1    3.44    1.40 
  10   2   1    6.06    0.81 
 -11  -2  -1    6.06    0.64 
  11   2   1    7.37    0.76 
  11   2   1    7.56    0.68 
 -12  -2  -1   27.03    1.08 
  12   2   1   27.22    1.14 
  10  -3  -1   33.23    1.26 
  10  -3  -1   32.58    1.17 
  10  -3  -1   31.89    1.36 
   9  -3  -1   10.54    0.74 
   9  -3  -1    8.53    1.01 
   9  -3  -1   10.76    0.90 
   9  -3  -1   10.45    0.81 
  -9   3   1   10.66    1.51 
   8  -3  -1   29.29    1.40 
   8  -3  -1   29.90    1.82 
   8  -3  -1   30.16    2.18 
   8  -3  -1   29.70    1.47 
   8  -3  -1   28.22    1.26 
  -8   3   1   31.02    2.22 
   7  -3  -1   52.59    2.75 
   7  -3  -1   48.61    1.95 
   7  -3  -1   50.87    2.02 
   7  -3  -1   50.53    2.43 
   7  -3  -1   49.45    1.79 
  -7   3   1   51.81    2.81 
   6  -3  -1  118.08    4.35 
   6  -3  -1  121.68    4.48 
   6  -3  -1  112.07    4.34 
  -6   3   1  120.01    4.53 
   5  -3  -1  101.55    3.81 
   5  -3  -1  114.15    3.91 
   5  -3  -1  103.83    3.90 
  -5   3   1  108.77    4.23 
   4  -3  -1   54.78    2.25 
   4  -3  -1   55.35    2.27 
   4  -3  -1   51.06    2.25 
  -4   3   1   53.16    2.50 
   3  -3  -1   37.88    1.65 
   3  -3  -1   35.07    1.62 
  -3   3   1   39.91    1.93 
   2  -3  -1  206.35    5.78 
  -2   3   1  208.08    6.12 
   1  -3  -1  332.11    8.74 
  -1   3   1  333.84    9.03 
   0  -3  -1  220.27    6.11 
   0   3   1  226.69    6.12 
   0   3   1  208.82    5.89 
  -1  -3  -1    3.92    0.45 
   1   3   1    4.06    0.53 
  -2  -3  -1    2.70    0.41 
  -2  -3  -1    4.11    0.54 
   2   3   1    2.18    0.46 
  -3  -3  -1   18.35    0.95 
  -3  -3  -1   15.82    0.86 
   3   3   1   18.10    1.03 
  -4  -3  -1  224.94    6.13 
  -4  -3  -1  207.51    6.96 
  -4  -3  -1  220.15    6.07 
   4   3   1  219.95    6.31 
  -5  -3  -1  342.56   10.35 
  -5  -3  -1  344.82    9.14 
   5   3   1  318.05    9.22 
   5   3   1  337.99    9.40 
  -6  -3  -1   10.57    1.54 
  -6  -3  -1    8.88    1.04 
   6   3   1   10.00    1.21 
   6   3   1   10.30    1.21 
   6   3   1    9.63    1.21 
  -7  -3  -1   60.58    3.66 
  -7  -3  -1   67.08    2.65 
   7   3   1   59.58    2.85 
   7   3   1   61.84    2.78 
   7   3   1   66.19    2.80 
  -8  -3  -1  155.50    6.60 
   8   3   1  154.92    5.30 
   8   3   1  127.04    5.27 
   8   3   1  156.68    5.20 
  -9  -3  -1   89.58    5.05 
  -9  -3  -1   95.57    3.06 
   9   3   1   97.23    3.94 
   9   3   1   96.76    3.03 
   9   3   1   93.69    3.99 
   9   3   1   96.30    3.20 
   9   3   1   93.92    3.06 
 -10  -3  -1   18.78    1.16 
  10   3   1   20.13    1.23 
  10   3   1   18.90    2.22 
  10   3   1   19.39    1.10 
  10   3   1   19.48    1.96 
 -11  -3  -1    0.51    0.39 
  11   3   1    0.38    0.30 
  11   3   1    0.32    0.40 
 -12  -3  -1   19.36    0.87 
  12   3   1   17.96    0.89 
  10  -4  -1   51.47    1.63 
  10  -4  -1   50.81    1.95 
  10  -4  -1   54.70    1.62 
  10  -4  -1   49.34    1.75 
   9  -4  -1   13.87    0.94 
   9  -4  -1   13.74    0.92 
   9  -4  -1   13.35    0.78 
   9  -4  -1   13.65    1.18 
  -9   4   1    8.52    1.27 
   8  -4  -1    0.11    0.42 
   8  -4  -1    0.65    0.44 
   8  -4  -1    0.07    0.52 
   8  -4  -1    0.11    0.86 
   8  -4  -1   -0.05    0.30 
  -8   4   1    0.30    0.69 
   7  -4  -1   13.12    1.38 
   7  -4  -1   13.84    1.07 
   7  -4  -1   13.32    0.86 
   7  -4  -1   12.91    0.97 
   7  -4  -1   12.78    1.63 
   7  -4  -1   13.60    1.08 
  -7   4   1   16.52    1.95 
   6  -4  -1  126.58    4.87 
   6  -4  -1  139.95    4.91 
  -6   4   1  136.27    4.98 
   5  -4  -1  208.37    6.51 
   5  -4  -1  210.09    6.47 
   5  -4  -1  196.45    6.67 
  -5   4   1  197.45    6.45 
  -5   4   1  214.01    7.08 
   4  -4  -1   18.32    1.49 
   4  -4  -1   19.07    1.31 
   4  -4  -1   18.31    1.26 
  -4   4   1   17.43    1.36 
  -4   4   1   18.39    1.52 
   3  -4  -1    3.86    0.73 
   3  -4  -1    2.77    0.57 
  -3   4   1    2.09    0.61 
   2  -4  -1  124.43    3.98 
   2  -4  -1  132.17    3.99 
  -2   4   1  127.54    4.36 
   1  -4  -1  269.51    7.63 
  -1   4   1  279.04    7.54 
  -1   4   1  278.26    7.88 
   0   4   1  143.99    4.23 
   0   4   1  142.61    4.43 
  -1  -4  -1   26.22    1.09 
  -1  -4  -1   27.70    1.33 
   1   4   1   27.85    1.29 
  -2  -4  -1   31.84    1.31 
  -2  -4  -1   33.02    1.42 
   2   4   1   32.18    1.49 
  -3  -4  -1   99.00    3.07 
  -3  -4  -1   93.75    3.03 
   3   4   1   98.37    3.28 
  -4  -4  -1  310.88    8.31 
  -4  -4  -1  300.58    9.37 
   4   4   1  293.65    8.39 
   4   4   1  312.97    8.58 
  -5  -4  -1  234.88    6.78 
  -5  -4  -1  249.03    8.09 
   5   4   1  243.41    7.10 
   5   4   1  221.13    6.87 
  -6  -4  -1   13.03    1.07 
  -6  -4  -1   16.74    1.84 
   6   4   1   14.31    1.29 
   6   4   1   13.56    1.22 
  -7  -4  -1   49.24    3.31 
  -7  -4  -1   55.21    2.43 
   7   4   1   56.64    2.64 
   7   4   1   48.61    2.63 
  -8  -4  -1  102.73    5.24 
   8   4   1  100.02    4.27 
   8   4   1  107.60    4.14 
  -9  -4  -1   85.69    2.88 
  -9  -4  -1   94.65    5.01 
   9   4   1   89.48    3.83 
   9   4   1   88.63    3.03 
   9   4   1   89.58    2.87 
   9   4   1   87.02    2.90 
 -10  -4  -1   41.16    1.68 
 -10  -4  -1   40.26    3.49 
  10   4   1   41.12    1.67 
  10   4   1   44.54    1.85 
  10   4   1   40.27    2.51 
 -11  -4  -1    2.75    0.47 
  11   4   1    2.55    0.42 
  11   4   1    3.06    0.52 
 -12  -4  -1   13.65    0.69 
 -12  -4  -1   12.21    0.70 
  12   4   1   11.97    0.70 
  10  -5  -1   31.52    1.20 
  10  -5  -1   35.45    1.28 
  10  -5  -1   34.18    1.37 
  10  -5  -1   36.33    1.13 
   9  -5  -1   26.03    1.11 
   9  -5  -1   25.61    1.44 
   9  -5  -1   24.62    1.02 
   9  -5  -1   24.11    1.18 
   8  -5  -1   -0.02    0.41 
   8  -5  -1   -0.33    0.45 
   8  -5  -1    0.10    0.93 
   8  -5  -1   -0.08    0.39 
   8  -5  -1   -0.08    0.36 
   8  -5  -1    0.23    0.30 
  -8   5   1    0.44    0.74 
   7  -5  -1    6.23    0.70 
   7  -5  -1    4.65    1.13 
   7  -5  -1    7.29    0.99 
   7  -5  -1    6.47    0.62 
   7  -5  -1    6.41    0.70 
   7  -5  -1    5.65    0.73 
  -7   5   1    4.22    1.08 
   6  -5  -1    9.31    1.10 
   6  -5  -1   12.20    1.04 
   6  -5  -1    8.50    0.83 
   6  -5  -1    9.13    0.74 
   6  -5  -1   10.32    0.88 
   6  -5  -1    9.24    1.43 
   6  -5  -1    9.45    2.58 
  -6   5   1    8.35    1.39 
   5  -5  -1   89.96    3.92 
   5  -5  -1   91.24    3.64 
   5  -5  -1   87.98    3.63 
  -5   5   1   94.29    3.72 
   4  -5  -1   75.54    3.35 
   4  -5  -1   79.21    3.12 
   4  -5  -1   79.46    3.13 
  -4   5   1   72.63    3.04 
  -4   5   1   73.47    3.52 
   3  -5  -1    4.05    0.72 
   3  -5  -1    5.47    0.91 
   3  -5  -1    5.77    1.02 
  -3   5   1    4.36    0.88 
  -3   5   1    3.20    0.66 
  -3   5   1    3.44    0.81 
   2  -5  -1   68.72    2.63 
   2  -5  -1   63.91    2.74 
   2  -5  -1   68.03    3.84 
  -2   5   1   66.61    2.95 
  -2   5   1   71.42    2.65 
   1  -5  -1   78.46    4.09 
   1  -5  -1   82.39    2.88 
  -1   5   1   89.48    2.97 
  -1   5   1   81.14    3.20 
  -1   5   1   77.59    2.84 
   0  -5  -1  131.16    5.50 
   0   5   1  130.19    4.28 
   0   5   1  129.64    4.06 
   0   5   1  124.44    4.01 
  -1  -5  -1   69.32    2.36 
  -1  -5  -1   74.55    3.83 
   1   5   1   77.36    2.72 
   1   5   1   71.86    2.64 
   1   5   1   72.83    2.72 
  -2  -5  -1    0.25    0.34 
  -2  -5  -1    0.48    0.65 
  -2  -5  -1    0.32    0.30 
   2   5   1    0.12    0.40 
   2   5   1    0.84    0.42 
   2   5   1    0.64    0.32 
  -3  -5  -1   83.70    2.77 
  -3  -5  -1   75.55    3.97 
  -3  -5  -1   81.50    2.75 
  -3  -5  -1   77.56    3.49 
   3   5   1   84.52    3.02 
   3   5   1   79.47    2.90 
  -4  -5  -1  294.72    9.33 
  -4  -5  -1  298.08    8.21 
  -4  -5  -1  291.96    9.89 
   4   5   1  288.56    8.34 
   4   5   1  305.48    8.52 
  -5  -5  -1  303.92    8.44 
  -5  -5  -1  312.83    9.79 
   5   5   1  291.88    8.69 
   5   5   1  283.00    8.50 
  -6  -5  -1   18.65    1.30 
  -6  -5  -1   23.48    2.20 
   6   5   1   18.11    1.43 
   6   5   1   18.94    1.54 
  -7  -5  -1   21.01    2.25 
  -7  -5  -1   22.09    1.55 
   7   5   1   20.70    1.75 
   7   5   1   22.32    1.66 
  -8  -5  -1   41.27    3.25 
  -8  -5  -1   43.06    2.31 
   8   5   1   47.29    2.28 
   8   5   1   43.10    1.75 
   8   5   1   38.04    2.22 
   8   5   1   46.52    2.57 
  -9  -5  -1   68.33    2.41 
  -9  -5  -1   66.55    4.19 
   9   5   1   72.22    2.45 
   9   5   1   72.72    2.41 
   9   5   1   74.79    2.58 
   9   5   1   66.43    2.50 
   9   5   1   70.09    3.31 
 -10  -5  -1   30.40    3.09 
 -10  -5  -1   31.93    1.41 
  10   5   1   29.08    2.19 
  10   5   1   31.21    1.39 
  10   5   1   32.85    1.54 
 -11  -5  -1   18.36    0.95 
  11   5   1   20.86    1.06 
  11   5   1   16.25    0.92 
 -12  -5  -1    0.57    0.27 
 -12  -5  -1    0.30    0.22 
  12   5   1    0.13    0.28 
   9  -6  -1   23.65    0.98 
   9  -6  -1   23.68    1.04 
   9  -6  -1   26.69    0.98 
   9  -6  -1   24.64    1.26 
   8  -6  -1    6.67    0.59 
   8  -6  -1    9.82    0.74 
   8  -6  -1    9.22    0.63 
   8  -6  -1    6.59    0.81 
   8  -6  -1    7.80    0.74 
  -8   6   1    7.21    1.27 
   7  -6  -1    2.88    0.50 
   7  -6  -1    1.60    0.45 
   7  -6  -1    1.82    0.38 
   7  -6  -1    2.08    0.53 
   7  -6  -1    2.06    0.64 
   7  -6  -1    1.07    0.89 
  -7   6   1    1.72    0.87 
   6  -6  -1   53.40    1.83 
   6  -6  -1   52.50    3.02 
   6  -6  -1   49.61    1.92 
   6  -6  -1   52.24    2.77 
   6  -6  -1   50.64    2.35 
   6  -6  -1   53.35    2.10 
   6  -6  -1   54.14    1.93 
  -6   6   1   55.57    2.89 
   5  -6  -1  105.41    3.06 
   5  -6  -1   97.66    3.91 
   5  -6  -1  105.23    3.76 
   5  -6  -1   85.73    3.35 
   5  -6  -1   94.29    2.99 
   5  -6  -1  100.72    4.30 
   5  -6  -1   93.58    3.00 
  -5   6   1   99.28    3.94 
   4  -6  -1   62.30    2.78 
   4  -6  -1   59.22    2.99 
  -4   6   1   59.39    2.72 
  -4   6   1   52.15    2.71 
   3  -6  -1    8.15    1.36 
   3  -6  -1    8.36    1.20 
  -3   6   1    7.35    1.13 
  -3   6   1    5.23    1.07 
  -3   6   1    7.56    1.13 
   2  -6  -1   10.57    1.19 
   2  -6  -1   12.52    1.97 
   2  -6  -1   10.69    1.00 
  -2   6   1   10.07    0.98 
  -2   6   1   11.91    1.07 
  -2   6   1   10.91    1.26 
   1  -6  -1  189.87    7.62 
   1  -6  -1  175.89    5.83 
  -1   6   1  192.72    5.75 
  -1   6   1  186.34    6.15 
  -1   6   1  181.02    5.67 
   0  -6  -1  153.43    6.63 
   0   6   1  159.77    5.24 
   0   6   1  158.19    4.97 
   0   6   1  154.97    4.92 
  -1  -6  -1  151.14    4.37 
  -1  -6  -1  147.87    6.38 
   1   6   1  143.82    4.79 
   1   6   1  148.82    4.77 
   1   6   1  144.55    4.70 
  -2  -6  -1   57.06    2.17 
  -2  -6  -1   61.18    3.72 
   2   6   1   54.72    2.31 
   2   6   1   54.28    2.36 
   2   6   1   56.70    2.46 
  -3  -6  -1   56.49    3.62 
  -3  -6  -1   51.56    2.88 
  -3  -6  -1   60.41    2.28 
   3   6   1   57.60    2.45 
   3   6   1   57.19    2.51 
  -4  -6  -1  145.19    6.38 
  -4  -6  -1  139.98    5.56 
  -4  -6  -1  145.23    4.61 
   4   6   1  154.53    4.96 
   4   6   1  140.88    4.73 
  -5  -6  -1  144.19    5.89 
  -5  -6  -1  151.87    4.83 
   5   6   1  149.78    5.08 
   5   6   1  141.62    4.88 
  -6  -6  -1   43.68    3.06 
  -6  -6  -1   40.68    2.08 
   6   6   1   38.77    2.28 
   6   6   1   40.35    2.22 
  -7  -6  -1    0.33    0.48 
  -7  -6  -1    0.89    0.96 
   7   6   1    0.64    0.78 
   7   6   1    0.43    0.77 
  -8  -6  -1    6.86    0.70 
  -8  -6  -1    9.53    2.06 
  -8  -6  -1    7.87    1.27 
   8   6   1    8.86    0.93 
   8   6   1    7.81    1.36 
   8   6   1    9.61    0.89 
   8   6   1    7.65    0.84 
   8   6   1    8.13    0.91 
  -9  -6  -1   34.71    3.05 
  -9  -6  -1   35.49    1.49 
  -9  -6  -1   35.18    1.54 
   9   6   1   34.91    2.27 
   9   6   1   36.82    1.54 
   9   6   1   36.16    1.59 
   9   6   1   34.08    1.62 
   9   6   1   35.57    1.57 
 -10  -6  -1   45.80    1.69 
 -10  -6  -1   42.21    3.37 
  10   6   1   39.07    3.30 
  10   6   1   44.07    1.68 
  10   6   1   43.54    1.77 
 -11  -6  -1   25.24    1.08 
 -11  -6  -1   23.65    1.03 
  11   6   1   24.97    1.13 
  11   6   1   24.53    1.06 
 -12  -6  -1    0.45    0.22 
 -12  -6  -1    0.23    0.21 
  12   6   1    0.16    0.26 
   9  -7  -1   27.99    1.28 
   9  -7  -1   32.79    1.07 
   9  -7  -1   31.61    1.14 
   8  -7  -1   15.31    0.75 
   8  -7  -1   14.27    0.89 
   8  -7  -1   16.81    0.83 
   8  -7  -1   16.02    1.14 
   8  -7  -1   16.62    0.88 
   7  -7  -1   -0.04    0.31 
   7  -7  -1    0.14    0.27 
   7  -7  -1    0.13    0.37 
   7  -7  -1    0.50    0.48 
   7  -7  -1   -0.01    0.30 
  -7   7   1    0.69    0.89 
   6  -7  -1   33.33    2.37 
   6  -7  -1   35.68    1.84 
   6  -7  -1   32.78    1.41 
   6  -7  -1   33.22    1.41 
   6  -7  -1   33.31    1.33 
   6  -7  -1   34.02    1.58 
  -6   7   1   28.88    2.20 
  -6   7   1   30.37    2.22 
   5  -7  -1  130.79    3.85 
   5  -7  -1  139.63    5.33 
   5  -7  -1  133.22    3.79 
   5  -7  -1  135.38    4.94 
   5  -7  -1  127.63    3.95 
   5  -7  -1  130.24    3.85 
   5  -7  -1  132.43    4.03 
   5  -7  -1  135.44    4.38 
  -5   7   1  130.33    4.88 
  -5   7   1  129.86    5.01 
   4  -7  -1  115.64    3.73 
   4  -7  -1  118.84    4.80 
   4  -7  -1  119.57    4.43 
  -4   7   1  104.89    4.55 
  -4   7   1  120.74    4.54 
   3  -7  -1   20.24    1.75 
  -3   7   1   21.18    1.64 
  -3   7   1   20.66    1.58 
   2  -7  -1    0.17    0.54 
   2  -7  -1   -0.04    1.06 
  -2   7   1    0.44    0.66 
  -2   7   1    0.21    0.49 
  -2   7   1   -0.19    0.49 
   1  -7  -1   99.52    3.97 
   1  -7  -1  105.25    5.64 
  -1   7   1  106.08    3.89 
  -1   7   1  105.07    4.29 
  -1   7   1  107.01    3.87 
   0  -7  -1  352.40   12.17 
   0  -7  -1  320.79    9.67 
   0   7   1  340.13    9.71 
   0   7   1  341.33    9.65 
   0   7   1  327.72    9.95 
  -1  -7  -1  207.10    6.81 
  -1  -7  -1  249.62    9.35 
   1   7   1  225.94    6.94 
   1   7   1  232.98    7.00 
   1   7   1  223.83    7.03 
  -2  -7  -1   24.93    2.53 
  -2  -7  -1   22.42    1.33 
   2   7   1   20.99    1.47 
   2   7   1   23.41    1.62 
  -3  -7  -1    8.46    2.03 
  -3  -7  -1    5.45    0.79 
   3   7   1    7.34    1.09 
   3   7   1    6.86    1.08 
  -4  -7  -1  159.13    5.03 
  -4  -7  -1  150.39    5.95 
  -4  -7  -1  156.10    7.08 
   4   7   1  157.50    5.20 
   4   7   1  151.19    5.26 
  -5  -7  -1  173.07    6.70 
  -5  -7  -1  166.32    7.44 
  -5  -7  -1  169.20    5.44 
   5   7   1  162.54    5.69 
   5   7   1  164.66    5.55 
  -6  -7  -1   30.85    2.67 
  -6  -7  -1   25.19    1.68 
   6   7   1   27.64    1.99 
   6   7   1   27.94    1.87 
  -7  -7  -1    0.70    1.02 
  -7  -7  -1    0.91    0.63 
  -7  -7  -1    1.19    0.46 
   7   7   1    0.17    0.52 
   7   7   1    0.10    0.94 
   7   7   1    0.03    0.72 
  -8  -7  -1    1.26    0.41 
  -8  -7  -1    2.12    0.88 
  -8  -7  -1    0.84    0.93 
   8   7   1    1.56    0.51 
   8   7   1    1.74    0.72 
   8   7   1    1.66    0.61 
   8   7   1    0.35    0.81 
  -9  -7  -1   43.73    1.61 
  -9  -7  -1   42.06    1.67 
  -9  -7  -1   38.97    3.21 
   9   7   1   42.75    1.78 
   9   7   1   43.67    1.70 
   9   7   1   40.09    2.45 
   9   7   1   43.95    1.66 
 -10  -7  -1  104.42    3.12 
 -10  -7  -1  103.52    3.01 
  10   7   1  104.23    3.35 
  10   7   1  104.21    3.08 
  10   7   1  102.37    3.19 
 -11  -7  -1   18.63    0.86 
 -11  -7  -1   17.80    0.84 
  11   7   1   18.43    0.91 
   8  -8  -1   15.44    0.82 
   8  -8  -1   16.09    0.99 
   8  -8  -1   15.90    0.73 
   8  -8  -1   16.29    0.70 
   8  -8  -1   16.03    0.74 
  -8   8   1   17.08    1.05 
   7  -8  -1    1.83    0.37 
   7  -8  -1    2.09    0.38 
   7  -8  -1    1.59    0.31 
   7  -8  -1    1.44    0.42 
   7  -8  -1    0.79    0.43 
   6  -8  -1   13.25    0.83 
   6  -8  -1   12.72    1.00 
   6  -8  -1   12.05    0.88 
   6  -8  -1   12.89    0.79 
   6  -8  -1   12.32    1.17 
   6  -8  -1   12.55    1.59 
  -6   8   1    9.83    1.69 
   5  -8  -1   88.66    2.87 
   5  -8  -1   87.02    2.77 
   5  -8  -1   88.10    2.70 
   5  -8  -1   87.97    2.95 
   5  -8  -1   89.53    4.06 
   5  -8  -1   88.94    3.24 
   5  -8  -1   88.08    2.77 
  -5   8   1   85.64    3.83 
   4  -8  -1   80.65    2.79 
   4  -8  -1   83.26    3.87 
   4  -8  -1   84.20    3.11 
   4  -8  -1   78.72    2.69 
   4  -8  -1   81.53    2.57 
   4  -8  -1   80.95    2.62 
   4  -8  -1   81.80    2.63 
  -4   8   1   85.33    3.69 
   3  -8  -1   29.87    1.37 
   3  -8  -1   30.48    1.42 
   3  -8  -1   29.25    1.35 
   3  -8  -1   33.67    2.29 
   3  -8  -1   28.18    1.39 
   3  -8  -1   29.58    1.81 
  -3   8   1   33.14    2.09 
   2  -8  -1    0.46    0.60 
   2  -8  -1    0.40    1.29 
  -2   8   1    0.59    0.69 
  -2   8   1    0.67    0.62 
   1  -8  -1   36.30    3.46 
   1  -8  -1   31.46    2.05 
  -1   8   1   31.90    2.00 
  -1   8   1   27.64    2.28 
  -1   8   1   32.11    2.06 
   0  -8  -1  127.44    4.69 
   0  -8  -1  131.00    6.74 
   0   8   1  131.67    4.67 
   0   8   1  133.65    4.73 
   0   8   1  112.58    5.18 
  -1  -8  -1  102.78    4.03 
  -1  -8  -1  112.94    6.10 
   1   8   1  106.72    4.08 
   1   8   1  104.69    4.09 
  -2  -8  -1   39.47    3.42 
  -2  -8  -1   38.31    2.27 
   2   8   1   34.96    2.10 
   2   8   1   35.69    2.18 
  -3  -8  -1    0.43    0.84 
  -3  -8  -1    0.30    0.46 
   3   8   1    0.52    0.58 
   3   8   1    0.37    0.65 
  -4  -8  -1   34.70    3.32 
  -4  -8  -1   34.04    1.88 
   4   8   1   36.55    2.11 
   4   8   1   33.06    2.14 
  -5  -8  -1   78.10    5.09 
  -5  -8  -1   81.53    4.34 
  -5  -8  -1   84.49    3.31 
   5   8   1   82.10    3.48 
   5   8   1   72.41    3.44 
  -6  -8  -1  180.25    7.18 
  -6  -8  -1  158.08    4.83 
   6   8   1  180.32    5.97 
  -7  -8  -1   48.48    2.48 
  -7  -8  -1   47.83    1.77 
  -7  -8  -1   56.33    3.71 
   7   8   1   47.18    1.89 
   7   8   1   53.17    2.73 
   7   8   1   45.67    1.86 
  -8  -8  -1    4.05    0.55 
  -8  -8  -1    1.72    1.22 
  -8  -8  -1    3.95    0.62 
   8   8   1    3.44    1.09 
   8   8   1    3.66    0.57 
   8   8   1    3.69    0.60 
  -9  -8  -1   53.21    1.78 
  -9  -8  -1   51.06    1.85 
  -9  -8  -1   45.19    3.46 
   9   8   1   50.54    2.67 
   9   8   1   49.55    1.95 
   9   8   1   52.59    1.82 
 -10  -8  -1  110.24    3.08 
 -10  -8  -1  111.40    3.19 
  10   8   1  108.40    3.49 
  10   8   1  104.69    3.28 
 -11  -8  -1   66.19    1.99 
   7  -9  -1    8.30    0.55 
   7  -9  -1    7.88    0.53 
   7  -9  -1    7.90    0.57 
  -7   9   1    7.80    0.80 
   6  -9  -1    1.28    0.31 
   6  -9  -1    2.08    0.53 
   6  -9  -1    1.82    0.37 
   6  -9  -1    1.57    1.02 
   6  -9  -1    1.28    0.32 
   6  -9  -1    1.63    0.41 
  -6   9   1    1.56    0.52 
   5  -9  -1   56.37    1.94 
   5  -9  -1   56.40    3.01 
   5  -9  -1   56.72    1.95 
   5  -9  -1   55.94    2.34 
   5  -9  -1   56.30    1.86 
   5  -9  -1   56.45    2.00 
  -5   9   1   52.52    2.98 
   4  -9  -1  120.52    3.61 
   4  -9  -1  120.83    4.06 
   4  -9  -1  120.76    3.70 
   4  -9  -1  129.11    5.06 
   4  -9  -1  124.29    3.64 
   4  -9  -1  124.66    3.54 
  -4   9   1  122.36    4.81 
   3  -9  -1   42.55    1.66 
   3  -9  -1   44.20    2.12 
   3  -9  -1   47.29    1.86 
   3  -9  -1   41.81    1.66 
   3  -9  -1   38.45    2.53 
   3  -9  -1   39.72    1.70 
  -3   9   1   44.59    2.58 
   2  -9  -1    5.30    0.75 
   2  -9  -1    5.10    0.97 
   2  -9  -1    6.25    1.27 
   2  -9  -1    4.65    0.59 
   2  -9  -1    5.27    0.69 
   2  -9  -1    4.40    0.62 
  -2   9   1    4.54    1.02 
  -2   9   1    4.83    0.94 
   1  -9  -1   14.67    1.56 
   1  -9  -1   15.28    1.14 
   1  -9  -1   15.42    2.56 
   1  -9  -1   12.04    1.22 
  -1   9   1   13.38    1.46 
  -1   9   1   18.28    2.10 
   0  -9  -1   88.37    3.82 
   0  -9  -1   91.88    5.78 
   0   9   1   93.80    3.86 
   0   9   1   82.60    3.78 
  -1  -9  -1  110.64    6.44 
  -1  -9  -1  110.29    4.38 
   1   9   1  115.88    4.42 
   1   9   1  105.93    4.44 
  -2  -9  -1   50.66    4.20 
   2   9   1   52.41    2.73 
   2   9   1   48.75    2.76 
  -3  -9  -1    5.29    1.02 
  -3  -9  -1    5.29    1.84 
   3   9   1    6.22    1.32 
   3   9   1    3.96    1.06 
  -4  -9  -1   20.99    1.53 
  -4  -9  -1   22.59    2.89 
   4   9   1   20.01    1.68 
   4   9   1   20.12    1.88 
  -5  -9  -1  130.66    3.89 
  -5  -9  -1  139.44    4.81 
  -5  -9  -1  129.42    7.06 
  -5  -9  -1  135.52    3.95 
   5   9   1  133.41    3.95 
   5   9   1  147.45    5.13 
  -6  -9  -1  104.99    3.96 
  -6  -9  -1   97.02    3.04 
  -6  -9  -1   97.85    3.08 
  -6  -9  -1  106.17    5.20 
   6   9   1  107.81    4.21 
   6   9   1   97.84    3.09 
  -7  -9  -1   37.46    3.04 
  -7  -9  -1   36.27    1.45 
  -7  -9  -1   45.64    2.04 
  -7  -9  -1   36.07    1.54 
   7   9   1   36.73    1.56 
   7   9   1   34.09    2.26 
   7   9   1   37.92    1.61 
  -8  -9  -1    0.35    0.97 
  -8  -9  -1    0.29    0.28 
  -8  -9  -1    0.26    0.38 
   8   9   1   -0.20    0.84 
   8   9   1    0.59    0.46 
  -9  -9  -1   29.02    1.17 
  -9  -9  -1   28.79    1.23 
   9   9   1   30.04    1.25 
 -10  -9  -1   93.34    2.76 
 -10  -9  -1   98.01    2.71 
 -11  -9  -1   27.19    0.98 
   6 -10  -1    5.85    0.47 
   6 -10  -1    7.89    0.56 
   6 -10  -1    7.26    0.53 
   6 -10  -1    9.35    0.60 
  -6  10   1    7.68    0.79 
   5 -10  -1   37.26    1.37 
   5 -10  -1   33.45    2.20 
   5 -10  -1   37.14    1.32 
   5 -10  -1   39.64    1.44 
   5 -10  -1   37.79    1.39 
  -5  10   1   38.01    1.79 
   4 -10  -1   45.73    2.72 
   4 -10  -1   53.31    1.97 
   4 -10  -1   51.23    1.80 
   4 -10  -1   50.50    1.79 
   4 -10  -1   50.25    1.84 
  -4  10   1   52.05    2.23 
   3 -10  -1   26.16    1.25 
   3 -10  -1   24.81    1.18 
   3 -10  -1   28.68    2.11 
   3 -10  -1   24.37    1.16 
  -3  10   1   22.69    1.93 
  -3  10   1   23.31    1.60 
   2 -10  -1   20.56    1.11 
   2 -10  -1   21.27    1.12 
   2 -10  -1   18.10    1.22 
   2 -10  -1   21.13    1.87 
   2 -10  -1   19.96    1.13 
  -2  10   1   19.18    1.74 
  -2  10   1   20.44    1.54 
   1 -10  -1    3.20    1.69 
   1 -10  -1    1.17    0.80 
   1 -10  -1    0.66    0.42 
   1 -10  -1    1.14    0.53 
  -1  10   1    1.08    0.73 
  -1  10   1    1.56    0.78 
   0 -10  -1   57.64    4.72 
   0 -10  -1   54.51    2.09 
   0 -10  -1   58.61    2.11 
   0 -10  -1   57.82    3.11 
   0 -10  -1   60.07    2.18 
   0  10   1   70.62    3.45 
   0  10   1   63.11    3.08 
  -1 -10  -1   79.84    2.74 
  -1 -10  -1   84.25    2.77 
  -1 -10  -1   87.53    3.89 
  -1 -10  -1   81.93    2.69 
  -1 -10  -1   86.82    5.78 
   1  10   1   91.33    3.86 
   1  10   1   83.29    2.72 
  -2 -10  -1   47.30    1.87 
  -2 -10  -1   50.65    4.35 
  -2 -10  -1   46.22    1.79 
   2  10   1   51.79    2.76 
   2  10   1   46.66    1.81 
  -3 -10  -1   11.04    0.88 
  -3 -10  -1    9.62    2.29 
  -3 -10  -1   13.28    1.03 
   3  10   1   11.11    0.86 
   3  10   1   15.98    1.92 
  -4 -10  -1    4.93    0.73 
  -4 -10  -1    3.54    0.52 
  -4 -10  -1    6.14    1.22 
  -4 -10  -1    3.87    1.92 
  -4 -10  -1    3.41    0.52 
   4  10   1    3.42    0.93 
   4  10   1    4.40    0.64 
  -5 -10  -1   50.65    2.55 
  -5 -10  -1   45.28    4.21 
  -5 -10  -1   53.37    1.88 
  -5 -10  -1   50.34    1.80 
   5  10   1   52.62    1.89 
   5  10   1   52.70    2.80 
  -6 -10  -1   97.30    2.97 
  -6 -10  -1   97.28    2.93 
   6  10   1   96.78    2.97 
   6  10   1   95.87    4.00 
  -7 -10  -1   81.64    2.56 
  -7 -10  -1   79.77    2.50 
  -7 -10  -1   81.42    6.50 
   7  10   1   81.62    2.54 
   7  10   1   78.88    3.51 
  -8 -10  -1    4.91    0.51 
   8  10   1    3.92    0.52 
  -9 -10  -1   15.33    0.81 
  -9 -10  -1   17.29    0.80 
   9  10   1   16.81    0.86 
 -10 -10  -1   50.06    1.48 
 -10 -10  -1   47.41    1.49 
   5 -11  -1    3.89    0.39 
   5 -11  -1    4.95    0.44 
   5 -11  -1    4.04    0.39 
  -5  11   1    4.19    0.43 
  -5  11   1    3.87    0.55 
   4 -11  -1   44.52    1.55 
   4 -11  -1   43.88    1.56 
   4 -11  -1   44.78    1.54 
  -4  11   1   43.22    1.86 
   3 -11  -1   61.14    1.97 
   3 -11  -1   57.70    2.98 
   3 -11  -1   60.06    2.02 
   3 -11  -1   58.77    1.97 
  -3  11   1   56.78    2.30 
   2 -11  -1   20.63    1.06 
   2 -11  -1   18.14    1.05 
   2 -11  -1   20.14    1.03 
   2 -11  -1   20.90    1.10 
   2 -11  -1   19.39    1.79 
  -2  11   1   19.27    1.40 
  -2  11   1   17.16    1.72 
   1 -11  -1    0.63    0.37 
   1 -11  -1    0.60    1.37 
   1 -11  -1    0.05    0.34 
   1 -11  -1    0.24    0.35 
   1 -11  -1   -0.14    0.72 
  -1  11   1    0.20    0.35 
  -1  11   1   -0.12    0.60 
  -1  11   1    0.02    0.74 
   0 -11  -1   52.29    4.54 
   0 -11  -1   62.29    2.16 
   0 -11  -1   64.44    2.22 
   0 -11  -1   64.50    3.26 
   0  11   1   64.85    2.16 
   0  11   1   61.59    3.12 
  -1 -11  -1   86.84    2.74 
  -1 -11  -1   79.25    5.62 
  -1 -11  -1   87.20    2.82 
  -1 -11  -1   88.09    2.78 
   1  11   1   90.97    3.89 
   1  11   1   87.15    2.74 
  -2 -11  -1   65.13    2.16 
  -2 -11  -1   63.87    4.88 
  -2 -11  -1   62.58    2.24 
   2  11   1   61.91    2.17 
   2  11   1   65.38    3.19 
  -3 -11  -1   10.37    0.81 
  -3 -11  -1   13.26    2.97 
  -3 -11  -1   11.49    0.94 
   3  11   1   11.03    1.46 
   3  11   1   11.03    0.88 
  -4 -11  -1    2.26    1.56 
  -4 -11  -1    4.03    0.63 
  -4 -11  -1    5.26    0.61 
   4  11   1    5.48    0.61 
   4  11   1    4.22    1.00 
  -5 -11  -1   33.82    3.78 
  -5 -11  -1   44.36    1.64 
  -5 -11  -1   45.80    1.61 
   5  11   1   44.50    2.51 
   5  11   1   46.46    1.67 
  -6 -11  -1  102.02    2.98 
  -6 -11  -1   98.36    3.02 
   6  11   1  102.73    4.05 
   6  11   1  102.23    3.01 
  -7 -11  -1   71.84    2.26 
  -7 -11  -1   72.96    2.23 
   7  11   1   71.08    2.24 
  -8 -11  -1   18.31    0.87 
  -8 -11  -1   17.82    0.82 
   8  11   1   18.75    0.89 
  -9 -11  -1   11.89    0.58 
   9  11   1   10.82    0.65 
   4 -12  -1   20.04    0.81 
   4 -12  -1   20.47    0.82 
  -4  12   1   20.57    0.82 
  -4  12   1   20.09    1.05 
   3 -12  -1   58.20    1.85 
   3 -12  -1   57.77    1.79 
  -3  12   1   55.97    2.11 
  -3  12   1   59.10    1.85 
   2 -12  -1   39.56    1.46 
   2 -12  -1   41.78    1.50 
  -2  12   1   40.36    1.45 
  -2  12   1   36.88    1.75 
   1 -12  -1    5.62    0.58 
   1 -12  -1    4.74    1.12 
   1 -12  -1    3.41    0.47 
  -1  12   1    3.67    0.46 
  -1  12   1    3.99    0.77 
   0 -12  -1   44.81    1.68 
   0 -12  -1   47.11    1.72 
   0  12   1   44.92    1.65 
  -1 -12  -1   71.70    2.28 
  -1 -12  -1   69.70    2.30 
  -1 -12  -1   61.83    4.72 
   1  12   1   69.56    3.21 
   1  12   1   68.38    2.23 
  -2 -12  -1   30.85    1.33 
  -2 -12  -1   30.17    1.28 
  -2 -12  -1   29.41    3.34 
   2  12   1   29.49    2.08 
   2  12   1   31.25    1.31 
  -3 -12  -1   37.96    1.45 
  -3 -12  -1   36.31    3.61 
  -3 -12  -1   37.79    1.50 
   3  12   1   36.50    1.43 
   3  12   1   35.49    2.24 
  -4 -12  -1    9.42    0.83 
  -4 -12  -1   10.20    0.74 
  -4 -12  -1   17.51    4.70 
   4  12   1    9.47    0.78 
  -5 -12  -1   20.47    0.98 
   5  12   1   20.80    1.01 
  -6 -12  -1   79.36    2.44 
  -6 -12  -1   80.36    2.38 
   6  12   1   82.53    2.43 
  -7 -12  -1   62.93    1.91 
  -7 -12  -1   63.70    1.95 
   7  12   1   63.75    1.93 
  -8 -12  -1   19.39    0.77 
  -8 -12  -1   18.58    0.75 
   8  12   1   17.44    0.75 
   2 -13  -1   41.17    1.34 
   2 -13  -1   40.02    1.35 
  -2  13   1   43.08    1.35 
   1 -13  -1   14.46    0.75 
   1 -13  -1   15.02    0.75 
  -1  13   1   14.76    0.74 
   0 -13  -1    1.21    0.29 
   0 -13  -1    1.57    0.34 
   0  13   1    2.03    0.34 
  -1 -13  -1   51.86    1.76 
   1  13   1   51.99    1.71 
  -2 -13  -1   36.14    1.31 
  -2 -13  -1   37.59    1.40 
   2  13   1   35.21    1.31 
  -3 -13  -1   45.79    1.62 
  -3 -13  -1   46.84    1.57 
   3  13   1   47.28    1.58 
  -4 -13  -1    8.92    0.58 
  -4 -13  -1   10.40    0.70 
   4  13   1    7.70    0.63 
  -5 -13  -1    2.01    0.34 
   5  13   1    1.41    0.30 
  -6 -13  -1   19.28    0.80 
   6  13   1   18.68    0.81 
  -7 -13  -1   36.45    1.09 
  -7 -13  -1   34.79    1.13 
   7  13   1   34.50    1.09 
   0 -14  -1    0.07    0.18 
   0  14   1   -0.01    0.18 
  -1 -14  -1   31.50    1.12 
   1  14   1   32.22    1.07 
  -2 -14  -1   34.90    1.19 
   2  14   1   33.22    1.13 
  -3 -14  -1   30.65    1.03 
  -3 -14  -1   30.67    1.08 
   3  14   1   31.55    1.05 
  -4 -14  -1   25.40    0.92 
  -4 -14  -1   23.47    0.88 
   4  14   1   25.93    0.88 
   2  14  -2    0.65    0.21 
  -2 -14   2    1.01    0.21 
  -2 -14   2    0.44    0.24 
   1  14  -2    6.20    0.43 
  -1 -14   2    6.31    0.45 
   5  13  -2   17.48    0.74 
  -5 -13   2   18.33    0.73 
   4  13  -2   63.41    1.91 
  -4 -13   2   65.05    1.94 
   3  13  -2   26.14    1.01 
   3  13  -2   24.38    1.28 
  -3 -13   2   27.65    1.02 
  -3 -13   2   25.74    1.04 
   2  13  -2    7.59    0.74 
   2  13  -2    8.93    0.61 
  -2 -13   2    8.76    0.63 
  -2 -13   2    8.33    0.55 
   1  13  -2    0.76    0.27 
   1  13  -2    0.92    0.49 
  -1 -13   2    0.91    0.28 
  -1 -13   2    1.24    0.30 
   0  13  -2   26.38    1.03 
   0  13  -2   25.48    1.31 
   0 -13   2   26.32    1.09 
  -1  13  -2   57.67    2.14 
  -1  13  -2   61.92    1.85 
   1 -13   2   59.30    1.85 
   1 -13   2   62.69    1.93 
  -2  13  -2   34.80    1.49 
  -2  13  -2   35.62    1.22 
   2 -13   2   37.45    1.27 
   2 -13   2   40.74    1.32 
  -3  13  -2    8.14    0.70 
  -3  13  -2    9.85    0.53 
   3 -13   2    9.46    0.55 
   3 -13   2    9.36    0.54 
   7  12  -2   21.92    0.81 
  -7 -12   2   22.41    0.80 
   6  12  -2    2.35    0.33 
  -6 -12   2    1.65    0.29 
  -6 -12   2    2.47    0.30 
   5  12  -2   11.28    0.70 
  -5 -12   2   10.42    0.60 
  -5 -12   2   12.37    0.67 
   4  12  -2   56.24    1.85 
   4  12  -2   56.25    2.17 
  -4 -12   2   57.46    1.86 
  -4 -12   2   57.75    1.79 
   3  12  -2   49.33    2.09 
   3  12  -2   50.81    1.73 
  -3 -12   2   51.45    1.79 
  -3 -12   2   51.93    1.75 
   2  12  -2   27.56    1.18 
   2  12  -2   25.98    1.59 
  -2 -12   2   29.59    1.25 
  -2 -12   2   27.28    1.17 
   1  12  -2    2.35    0.41 
   1  12  -2    1.99    0.65 
  -1 -12   2    2.00    0.38 
  -1 -12   2    3.19    0.46 
   0  12  -2   15.43    1.25 
   0  12  -2   15.23    0.86 
   0 -12   2   15.06    0.86 
   0 -12   2   13.79    0.87 
  -1  12  -2   53.47    1.83 
  -1  12  -2   51.33    2.21 
   1 -12   2   55.42    1.85 
   1 -12   2   53.89    1.89 
  -2  12  -2   62.08    2.38 
  -2  12  -2   60.80    1.95 
   2 -12   2   59.84    2.02 
   2 -12   2   61.48    2.01 
  -3  12  -2   21.82    0.96 
  -3  12  -2   20.56    1.23 
   3 -12   2   22.06    0.98 
   3 -12   2   21.33    0.96 
  -4  12  -2    0.39    0.27 
  -4  12  -2   -0.02    0.32 
   4 -12   2    0.03    0.23 
  -5  12  -2   17.87    0.99 
   5 -12   2   20.34    0.79 
   8  11  -2   37.80    1.21 
  -8 -11   2   39.80    1.22 
   7  11  -2   40.91    1.37 
  -7 -11   2   35.81    1.43 
  -7 -11   2   42.25    1.35 
   6  11  -2   15.97    0.85 
  -6 -11   2   14.86    0.77 
  -6 -11   2   15.64    0.82 
   5  11  -2    1.57    0.65 
   5  11  -2    1.36    0.42 
  -5 -11   2    1.03    0.30 
  -5 -11   2    2.26    0.41 
   4  11  -2   62.05    2.98 
   4  11  -2   63.09    2.10 
   4  11  -2   60.38    2.47 
  -4 -11   2   60.35    4.78 
  -4 -11   2   60.72    2.00 
  -4 -11   2   63.73    2.08 
   3  11  -2  127.19    4.08 
   3  11  -2  124.16    3.60 
   3  11  -2  122.18    4.65 
  -3 -11   2  123.05    3.65 
  -3 -11   2  116.01    6.75 
  -3 -11   2  125.62    3.61 
   2  11  -2   57.98    2.00 
   2  11  -2   58.00    2.91 
   2  11  -2   58.01    2.48 
  -2 -11   2   56.12    2.02 
  -2 -11   2   48.33    4.33 
  -2 -11   2   61.73    2.02 
   1  11  -2    8.71    0.70 
   1  11  -2    8.17    1.34 
   1  11  -2    8.02    0.99 
  -1 -11   2    7.51    0.66 
  -1 -11   2    9.69    0.83 
  -1 -11   2    6.29    2.00 
   0  11  -2   21.75    1.18 
   0  11  -2   24.19    1.97 
   0  11  -2   24.27    1.61 
   0 -11   2   22.66    1.14 
   0 -11   2   21.74    1.16 
   0 -11   2   22.71    3.07 
  -1  11  -2   46.91    1.74 
  -1  11  -2   47.50    2.21 
   1 -11   2   46.54    1.77 
   1 -11   2   45.84    1.73 
   1 -11   2   40.91    4.01 
  -2  11  -2   70.15    2.31 
  -2  11  -2   70.42    2.79 
   2 -11   2   72.02    2.36 
   2 -11   2   75.40    3.43 
   2 -11   2   70.55    2.31 
   2 -11   2   60.39    4.86 
  -3  11  -2   36.21    1.45 
  -3  11  -2   36.90    1.87 
   3 -11   2   39.54    1.52 
   3 -11   2   34.87    2.31 
   3 -11   2   36.08    1.45 
  -4  11  -2    1.50    0.56 
  -4  11  -2    2.05    0.39 
   4 -11   2    1.53    0.41 
   4 -11   2    2.30    0.83 
   4 -11   2    1.40    0.34 
  -5  11  -2   12.22    1.02 
  -5  11  -2   13.99    0.76 
   5 -11   2   13.20    0.78 
   5 -11   2   13.21    0.75 
  -6  11  -2   34.94    1.54 
   6 -11   2   39.16    1.29 
   6 -11   2   39.96    1.28 
   9  10  -2   15.86    0.68 
  -9 -10   2   16.60    0.67 
   8  10  -2   43.74    1.46 
   8  10  -2   46.03    1.48 
  -8 -10   2   45.90    1.46 
  -8 -10   2   44.48    1.48 
   7  10  -2   36.59    1.39 
   7  10  -2   35.73    1.36 
  -7 -10   2   39.17    1.36 
   6  10  -2   24.67    1.62 
   6  10  -2   25.70    1.23 
   6  10  -2   25.98    1.90 
   6  10  -2   26.89    1.19 
  -6 -10   2   26.55    1.12 
  -6 -10   2   26.35    1.17 
   5  10  -2    0.68    0.66 
   5  10  -2    0.04    0.78 
   5  10  -2    0.12    0.28 
   5  10  -2   -0.22    0.37 
  -5 -10   2    0.32    0.33 
  -5 -10   2    0.29    0.28 
   4  10  -2   50.98    1.84 
   4  10  -2   51.18    1.86 
   4  10  -2   50.29    2.34 
   4  10  -2   53.54    2.76 
  -4 -10   2   51.22    1.84 
  -4 -10   2   51.98    4.44 
   3  10  -2   83.06    3.56 
   3  10  -2   77.94    2.55 
   3  10  -2   80.78    3.08 
   3  10  -2   80.54    2.54 
  -3 -10   2   80.85    3.35 
  -3 -10   2   77.86    2.51 
  -3 -10   2   75.55    2.59 
  -3 -10   2   69.24    5.18 
   2  10  -2   58.83    2.60 
   2  10  -2   61.12    2.94 
   2  10  -2   58.52    2.04 
  -2 -10   2   54.02    2.04 
  -2 -10   2   56.78    1.98 
  -2 -10   2   52.90    4.47 
   1  10  -2   37.93    2.27 
   1  10  -2   34.66    2.02 
   1  10  -2   31.99    1.46 
  -1 -10   2   31.06    1.44 
  -1 -10   2   30.16    3.43 
  -1 -10   2   30.78    1.35 
   0  10  -2    3.98    0.63 
   0  10  -2    3.33    0.84 
   0  10  -2    3.46    1.07 
   0 -10   2    3.50    0.57 
   0 -10   2    1.90    0.44 
   0 -10   2    5.20    1.99 
  -1  10  -2   57.43    2.09 
  -1  10  -2   63.44    3.08 
  -1  10  -2   59.10    2.61 
   1 -10   2   64.47    3.20 
   1 -10   2   57.05    2.13 
   1 -10   2   57.65    2.11 
   1 -10   2   62.36    4.86 
  -2  10  -2   33.74    1.47 
  -2  10  -2   34.75    3.07 
  -2  10  -2   34.24    1.90 
   2 -10   2   31.98    1.45 
   2 -10   2   31.78    1.47 
   2 -10   2   34.20    2.32 
   2 -10   2   29.73    3.45 
  -3  10  -2   37.52    1.58 
  -3  10  -2   40.00    1.99 
   3 -10   2   38.72    1.62 
   3 -10   2   36.60    1.59 
   3 -10   2   37.02    1.55 
   3 -10   2   39.09    2.49 
  -4  10  -2   22.07    1.48 
  -4  10  -2   21.09    1.16 
   4 -10   2   21.57    1.19 
   4 -10   2   20.79    1.17 
   4 -10   2   20.56    1.09 
   4 -10   2   22.15    1.11 
   4 -10   2   20.16    1.82 
  -5  10  -2    1.74    0.45 
  -5  10  -2    2.01    0.59 
   5 -10   2    1.34    0.37 
   5 -10   2    1.34    0.67 
   5 -10   2    1.15    0.37 
   5 -10   2    1.40    0.47 
  -6  10  -2   41.46    1.88 
   6 -10   2   41.38    1.46 
   6 -10   2   41.76    1.51 
  -7  10  -2   46.42    1.85 
   7 -10   2   47.53    1.52 
   7 -10   2   46.56    1.50 
   9   9  -2    2.61    0.35 
  -9  -9   2    2.07    0.28 
  -9  -9   2    3.10    0.35 
   8   9  -2   47.42    1.59 
   8   9  -2   45.25    1.59 
  -8  -9   2   46.47    1.56 
   7   9  -2   62.81    2.12 
   7   9  -2   63.59    2.48 
   7   9  -2   65.71    2.12 
  -7  -9   2   64.78    2.07 
  -7  -9   2   59.28    3.89 
   6   9  -2   65.51    3.14 
   6   9  -2   68.96    2.19 
   6   9  -2   65.18    2.66 
   6   9  -2   67.40    2.21 
   6   9  -2   66.06    2.24 
  -6  -9   2   66.62    2.15 
  -6  -9   2   66.23    2.20 
  -6  -9   2   59.84    3.95 
   5   9  -2    4.65    0.95 
   5   9  -2    4.88    0.55 
   5   9  -2    4.53    0.69 
   5   9  -2    6.23    1.23 
  -5  -9   2    4.94    0.60 
  -5  -9   2    3.20    1.47 
   4   9  -2   17.91    1.58 
   4   9  -2   17.27    1.10 
   4   9  -2   16.81    1.05 
   4   9  -2   18.17    1.61 
  -4  -9   2   16.37    1.47 
  -4  -9   2   17.74    2.47 
  -4  -9   2   17.20    1.03 
  -4  -9   2   22.57    3.01 
   3   9  -2   74.29    2.51 
   3   9  -2   76.59    2.53 
   3   9  -2   77.59    3.07 
   3   9  -2   79.72    3.47 
  -3  -9   2   76.73    3.19 
  -3  -9   2   73.06    2.45 
  -3  -9   2   80.81    5.41 
   2   9  -2   79.72    3.45 
  -2  -9   2   80.61    5.39 
  -2  -9   2   76.39    3.16 
   1   9  -2   26.15    1.90 
  -1  -9   2   24.91    3.06 
   0   9  -2    0.48    0.66 
   0  -9   2    0.76    1.03 
  -1   9  -2   70.14    3.24 
   1  -9   2   69.41    5.07 
   1  -9   2   71.52    3.30 
  -2   9  -2   72.49    3.53 
  -2   9  -2   68.51    2.76 
  -2   9  -2   68.51    3.23 
   2  -9   2   67.18    2.38 
   2  -9   2   74.88    5.22 
   2  -9   2   68.43    3.29 
   2  -9   2   68.11    2.37 
   2  -9   2   66.38    2.32 
  -3   9  -2   45.26    2.17 
  -3   9  -2   41.23    2.41 
   3  -9   2   43.16    1.70 
   3  -9   2   45.05    2.63 
   3  -9   2   46.86    4.19 
   3  -9   2   42.86    1.80 
   3  -9   2   44.00    1.78 
  -4   9  -2    1.36    0.65 
  -4   9  -2    1.21    0.88 
   4  -9   2    0.91    0.45 
   4  -9   2    1.76    0.77 
   4  -9   2    1.19    0.52 
   4  -9   2    1.17    0.49 
  -5   9  -2    6.44    0.99 
  -5   9  -2    4.36    1.13 
   5  -9   2    3.82    0.94 
   5  -9   2    6.52    0.70 
   5  -9   2    7.06    0.74 
   5  -9   2    6.93    0.65 
  -6   9  -2   19.34    1.85 
  -6   9  -2   21.02    1.46 
   6  -9   2   21.36    1.07 
   6  -9   2   21.48    1.04 
   6  -9   2   19.72    1.80 
   6  -9   2   20.84    1.13 
  -7   9  -2   38.23    1.80 
   7  -9   2   39.59    1.44 
   7  -9   2   39.63    1.42 
  -8   9  -2   37.87    1.60 
   8  -9   2   36.79    1.26 
  10   8  -2   13.32    0.80 
  10   8  -2   15.51    0.65 
 -10  -8   2   13.54    0.64 
   9   8  -2    0.59    0.33 
   9   8  -2    0.90    0.26 
   9   8  -2    0.92    0.33 
  -9  -8   2    0.82    0.28 
  -9  -8   2    1.27    0.34 
   8   8  -2   48.48    2.05 
   8   8  -2   45.17    1.68 
   8   8  -2   48.68    1.68 
   8   8  -2   45.22    1.70 
  -8  -8   2   46.26    1.63 
   7   8  -2   46.08    1.72 
   7   8  -2   47.70    2.21 
   7   8  -2   47.95    1.70 
   7   8  -2   45.79    1.74 
   7   8  -2   43.30    2.52 
  -7  -8   2   46.64    1.66 
  -7  -8   2   47.39    3.53 
   6   8  -2   40.51    2.12 
   6   8  -2   46.42    1.73 
   6   8  -2   44.41    1.63 
   6   8  -2   42.89    1.71 
   6   8  -2   41.25    2.44 
  -6  -8   2   42.70    2.34 
  -6  -8   2   35.58    3.24 
   5   8  -2   49.67    2.68 
   5   8  -2   47.06    1.82 
   5   8  -2   46.54    1.74 
   5   8  -2   44.30    2.31 
   5   8  -2   45.20    1.77 
  -5  -8   2   47.01    1.76 
  -5  -8   2   46.58    3.61 
  -5  -8   2   48.12    2.43 
   4   8  -2    2.23    0.93 
  -4  -8   2    4.49    1.90 
  -4  -8   2    2.47    0.77 
  -4  -8   2    2.73    1.51 
   3   8  -2   71.27    3.16 
  -3  -8   2   74.58    4.95 
  -3  -8   2   65.47    4.05 
  -3  -8   2   69.79    2.92 
   2   8  -2  110.22    4.11 
  -2  -8   2  108.84    3.84 
  -2  -8   2  105.20    6.06 
   1   8  -2   81.79    3.38 
  -1  -8   2   83.31    5.32 
  -1  -8   2   81.53    3.08 
   0   8  -2    2.74    0.94 
   0   8  -2    4.31    1.07 
   0  -8   2    4.05    1.86 
  -1   8  -2   49.04    2.50 
  -1   8  -2   46.76    2.45 
   1  -8   2   51.46    4.22 
   1  -8   2   50.83    2.56 
  -2   8  -2   53.16    2.62 
  -2   8  -2   53.27    2.68 
   2  -8   2   55.44    2.73 
   2  -8   2   55.34    4.35 
  -3   8  -2   28.73    2.00 
  -3   8  -2   32.36    2.10 
   3  -8   2   32.36    2.11 
   3  -8   2   32.92    3.52 
  -4   8  -2   76.57    3.39 
  -4   8  -2   81.23    3.08 
   4  -8   2   75.43    3.55 
   4  -8   2   78.85    2.57 
   4  -8   2   73.61    2.47 
   4  -8   2   79.09    3.00 
   4  -8   2   75.07    2.53 
  -5   8  -2    9.63    1.37 
   5  -8   2    7.25    1.23 
   5  -8   2   10.15    0.85 
   5  -8   2    8.97    0.75 
   5  -8   2    8.21    0.77 
   5  -8   2   11.89    1.19 
  -6   8  -2   17.41    1.71 
   6  -8   2   18.72    1.12 
   6  -8   2   17.54    0.98 
   6  -8   2   17.00    1.04 
   6  -8   2   17.33    1.73 
   6  -8   2   16.26    1.32 
  -7   8  -2   49.48    2.25 
  -7   8  -2   48.65    2.65 
   7  -8   2   47.69    1.70 
   7  -8   2   49.27    2.81 
   7  -8   2   48.35    1.69 
   7  -8   2   48.01    1.78 
  -8   8  -2   55.57    2.26 
   8  -8   2   54.81    1.75 
   8  -8   2   54.46    1.81 
  -9   8  -2   22.85    1.18 
   9  -8   2   23.97    0.91 
   9  -8   2   22.88    0.86 
  10   7  -2   19.30    0.79 
  10   7  -2   18.25    0.81 
 -10  -7   2   18.65    0.82 
   9   7  -2    0.02    0.28 
   9   7  -2   -0.02    0.23 
   9   7  -2    0.41    0.62 
   9   7  -2    0.48    0.36 
  -9  -7   2    0.11    0.31 
   8   7  -2    5.12    0.57 
   8   7  -2    6.88    0.70 
   8   7  -2    4.32    1.03 
   8   7  -2    7.36    0.96 
   8   7  -2    7.45    0.67 
  -8  -7   2    3.72    1.36 
  -8  -7   2    8.04    0.69 
   7   7  -2   50.92    1.84 
   7   7  -2   51.52    2.77 
   7   7  -2   54.60    2.42 
   7   7  -2   51.24    1.99 
   7   7  -2   51.28    1.91 
   7   7  -2   50.39    1.89 
  -7  -7   2   52.93    3.84 
  -7  -7   2   53.58    3.25 
   6   7  -2   81.49    2.58 
   6   7  -2   84.62    3.61 
   6   7  -2   78.40    2.58 
   6   7  -2   79.70    3.10 
   6   7  -2   80.38    2.73 
   6   7  -2   83.28    2.66 
  -6  -7   2   77.01    3.34 
  -6  -7   2   78.01    4.78 
   5   7  -2   90.05    3.67 
   5   7  -2   92.32    3.83 
  -5  -7   2   94.53    3.60 
  -5  -7   2   86.13    4.98 
   4   7  -2    1.72    0.92 
   4   7  -2    1.19    0.70 
  -4  -7   2    2.56    1.36 
  -4  -7   2    1.32    0.54 
   3   7  -2   57.03    2.69 
   3   7  -2   60.76    2.79 
  -3  -7   2   66.98    2.68 
  -3  -7   2   68.09    4.51 
  -3  -7   2   59.57    3.65 
   2   7  -2  144.89    4.89 
   2   7  -2  135.68    4.73 
  -2  -7   2  150.89    7.14 
  -2  -7   2  146.94    4.66 
  -2  -7   2  141.65    5.70 
   1   7  -2  143.32    4.86 
   1   7  -2  139.68    4.75 
  -1  -7   2  149.16    7.22 
  -1  -7   2  143.89    4.55 
   0   7  -2   62.23    2.74 
   0   7  -2   57.27    2.64 
   0  -7   2   75.52    3.44 
   0  -7   2   65.00    4.62 
  -1   7  -2    1.76    0.69 
  -1   7  -2    1.29    0.67 
   1  -7   2    0.62    0.63 
   1  -7   2    1.52    1.39 
  -2   7  -2   77.74    3.51 
  -2   7  -2   82.29    3.30 
  -2   7  -2   80.04    3.21 
   2  -7   2   87.68    5.37 
   2  -7   2   81.03    3.32 
  -3   7  -2   74.16    3.70 
  -3   7  -2   80.28    3.34 
  -3   7  -2   83.33    3.35 
   3  -7   2   85.30    3.51 
   3  -7   2   93.53    5.50 
  -4   7  -2  120.23    5.51 
  -4   7  -2  109.63    4.23 
   4  -7   2  113.34    4.46 
  -5   7  -2   46.25    2.54 
   5  -7   2   45.30    1.70 
   5  -7   2   47.51    2.25 
   5  -7   2   45.28    2.65 
   5  -7   2   44.04    1.78 
  -6   7  -2    0.09    0.66 
   6  -7   2    0.25    0.63 
   6  -7   2    0.04    0.44 
   6  -7   2   -0.18    0.57 
   6  -7   2    0.49    0.43 
   6  -7   2    0.11    0.36 
  -7   7  -2   49.17    2.75 
   7  -7   2   46.92    2.21 
   7  -7   2   49.64    2.86 
   7  -7   2   48.59    1.78 
   7  -7   2   48.50    1.71 
   7  -7   2   48.96    1.89 
  -8   7  -2   49.51    2.76 
   8  -7   2   53.64    2.29 
   8  -7   2   53.92    2.95 
   8  -7   2   57.81    1.90 
   8  -7   2   54.39    1.81 
  -9   7  -2   22.48    1.31 
   9  -7   2   21.91    1.28 
   9  -7   2   21.62    0.95 
   9  -7   2   21.10    0.92 
  10   6  -2   42.99    1.50 
  10   6  -2   44.63    1.47 
 -10  -6   2   44.55    1.51 
   9   6  -2   11.87    0.82 
   9   6  -2   12.84    0.80 
   9   6  -2   11.62    0.85 
   9   6  -2   10.18    1.00 
   8   6  -2   12.61    0.96 
   8   6  -2    9.76    1.37 
   8   6  -2   16.26    1.01 
   8   6  -2   15.97    1.47 
   8   6  -2   15.88    1.69 
   8   6  -2   15.39    0.98 
  -8  -6   2   14.37    0.96 
  -8  -6   2   17.42    2.40 
   7   6  -2  109.21    3.36 
   7   6  -2  110.52    4.20 
   7   6  -2  109.06    3.81 
   7   6  -2  108.62    3.39 
   7   6  -2  116.51    4.47 
   7   6  -2  109.01    3.27 
   7   6  -2  105.92    3.31 
  -7  -6   2  106.94    4.16 
  -7  -6   2  110.75    5.69 
   6   6  -2   73.99    3.36 
   6   6  -2   68.78    3.39 
   6   6  -2   72.54    3.27 
  -6  -6   2   83.18    4.81 
  -6  -6   2   77.61    3.19 
   5   6  -2   47.15    2.42 
   5   6  -2   39.79    2.37 
   5   6  -2   43.96    2.33 
  -5  -6   2   44.41    2.19 
  -5  -6   2   39.55    3.30 
   4   6  -2   10.26    1.31 
   4   6  -2   10.66    1.33 
   4   6  -2    9.17    1.30 
  -4  -6   2   11.62    2.08 
  -4  -6   2    9.52    0.94 
   3   6  -2   52.39    2.47 
   3   6  -2   50.51    2.41 
   3   6  -2   56.66    2.47 
  -3  -6   2   60.16    4.07 
  -3  -6   2   57.50    2.37 
  -3  -6   2   60.59    3.34 
   2   6  -2  125.76    4.80 
   2   6  -2  115.67    3.94 
   2   6  -2  113.81    3.99 
   2   6  -2  115.53    4.03 
  -2  -6   2  115.22    6.00 
  -2  -6   2  122.49    4.77 
  -2  -6   2  117.70    3.85 
   1   6  -2  124.00    4.72 
   1   6  -2  141.44    5.01 
   1   6  -2  132.90    4.39 
  -1  -6   2  129.42    6.54 
  -1  -6   2  137.12    4.15 
   0   6  -2   78.91    2.99 
   0  -6   2   79.42    2.67 
   0  -6   2   75.87    4.90 
  -1   6  -2    5.23    0.88 
  -1   6  -2    4.29    0.87 
  -1   6  -2    4.31    0.77 
   1  -6   2    5.87    1.03 
   1  -6   2    4.22    1.70 
  -2   6  -2   34.17    1.83 
  -2   6  -2   35.14    1.98 
  -2   6  -2   34.52    1.81 
   2  -6   2   33.36    1.87 
   2  -6   2   37.10    3.49 
  -3   6  -2  135.33    4.99 
  -3   6  -2  136.11    4.60 
  -3   6  -2  132.97    4.53 
   3  -6   2  146.48    6.89 
   3  -6   2  136.91    4.73 
  -4   6  -2  121.68    4.30 
  -4   6  -2  117.18    4.20 
  -4   6  -2  115.98    4.78 
   4  -6   2  121.99    4.47 
  -5   6  -2   27.58    1.88 
   5  -6   2   27.44    1.91 
  -6   6  -2    4.53    0.96 
   6  -6   2    5.78    0.65 
   6  -6   2    5.47    0.65 
   6  -6   2    6.19    1.26 
   6  -6   2    5.64    0.77 
   6  -6   2    5.21    0.88 
  -7   6  -2   16.18    1.59 
   7  -6   2   13.90    1.63 
   7  -6   2   14.58    1.40 
   7  -6   2   13.94    0.91 
   7  -6   2   12.55    0.90 
  -8   6  -2   40.60    2.49 
   8  -6   2   41.76    2.03 
   8  -6   2   39.04    2.59 
   8  -6   2   38.99    1.50 
   8  -6   2   39.57    1.57 
  -9   6  -2   45.23    2.58 
   9  -6   2   47.58    1.68 
   9  -6   2   48.72    2.09 
   9  -6   2   47.60    1.63 
 -10   6  -2    3.47    0.56 
  10  -6   2    4.09    0.61 
  10  -6   2    3.26    0.37 
  10  -6   2    4.18    0.40 
  11   5  -2   27.74    0.98 
  11   5  -2   26.63    1.00 
 -11  -5   2   34.45    1.19 
  10   5  -2   57.76    1.91 
  10   5  -2   56.48    2.15 
  10   5  -2   60.05    1.88 
 -10  -5   2   58.08    1.90 
   9   5  -2    5.93    0.87 
   9   5  -2    7.27    0.67 
   9   5  -2    5.56    1.16 
   9   5  -2    6.43    1.15 
   9   5  -2    7.89    0.71 
   9   5  -2    7.04    0.68 
   8   5  -2    1.82    0.89 
   8   5  -2    1.52    0.56 
   8   5  -2    2.23    0.80 
   8   5  -2    1.25    0.87 
   8   5  -2    2.18    0.51 
   8   5  -2    1.68    0.46 
  -8  -5   2    3.15    1.54 
   7   5  -2   35.40    1.59 
   7   5  -2   40.69    2.17 
   7   5  -2   35.62    1.61 
   7   5  -2   35.48    2.18 
   7   5  -2   34.75    1.56 
   7   5  -2   39.17    2.38 
  -7  -5   2   42.05    3.41 
  -7  -5   2   35.10    2.14 
   6   5  -2  131.24    4.83 
   6   5  -2  123.24    4.83 
   6   5  -2  130.78    4.68 
  -6  -5   2  135.74    6.29 
  -6  -5   2  131.31    4.56 
   5   5  -2   86.99    3.51 
   5   5  -2   85.28    3.48 
   5   5  -2   82.97    3.38 
  -5  -5   2   90.54    3.31 
  -5  -5   2   81.23    4.57 
   4   5  -2   12.31    1.19 
   4   5  -2   14.61    1.23 
   4   5  -2   13.02    1.17 
  -4  -5   2    9.88    1.63 
  -4  -5   2   13.45    1.07 
   3   5  -2   10.15    1.31 
   3   5  -2    9.59    0.96 
   3   5  -2    9.19    1.14 
   3   5  -2    9.23    1.08 
  -3  -5   2   12.18    2.40 
  -3  -5   2    6.81    0.82 
  -3  -5   2    9.65    1.32 
   2   5  -2   18.92    1.25 
   2   5  -2   21.84    1.26 
   2   5  -2   21.46    1.69 
  -2  -5   2   22.68    2.57 
  -2  -5   2   21.47    1.16 
   1   5  -2  315.17    8.52 
   1   5  -2  297.11    8.64 
   1   5  -2  326.93    9.26 
  -1  -5   2  316.40    8.42 
  -1  -5   2  310.49   11.16 
   0   5  -2  257.99    7.43 
   0   5  -2  266.78    7.26 
   0  -5   2  266.07    7.13 
   0  -5   2  267.74    9.97 
  -1   5  -2   11.55    0.94 
  -1   5  -2   11.61    0.93 
  -1   5  -2   11.69    0.85 
   1  -5   2   14.25    0.80 
   1  -5   2   15.00    2.76 
  -2   5  -2   41.37    1.82 
  -2   5  -2   42.43    2.02 
   2  -5   2   39.56    3.51 
  -3   5  -2   88.60    3.46 
  -3   5  -2   85.09    3.05 
  -3   5  -2   89.06    3.19 
   3  -5   2   83.62    5.01 
   3  -5   2   87.20    3.26 
  -4   5  -2  133.82    4.90 
  -4   5  -2  130.91    4.45 
  -4   5  -2  125.56    4.27 
   4  -5   2  131.49    4.56 
   4  -5   2  132.90    4.31 
  -5   5  -2   74.57    3.62 
  -5   5  -2   78.32    3.23 
   5  -5   2   77.90    3.34 
   5  -5   2   78.64    3.12 
  -6   5  -2    0.98    0.66 
   6  -5   2    0.19    0.67 
  -7   5  -2   32.43    2.17 
   7  -5   2   29.79    1.30 
   7  -5   2   28.69    1.34 
   7  -5   2   32.34    2.27 
   7  -5   2   30.58    1.87 
  -8   5  -2   46.36    2.70 
   8  -5   2   42.49    2.18 
   8  -5   2   43.99    1.62 
   8  -5   2   43.70    1.68 
  -9   5  -2   51.85    2.87 
   9  -5   2   51.69    2.64 
   9  -5   2   55.43    1.84 
   9  -5   2   53.49    2.34 
   9  -5   2   57.92    1.95 
  10  -5   2   30.33    1.17 
  10  -5   2   28.95    1.54 
  11  -5   2    0.49    0.20 
  11   4  -2   37.48    1.26 
  11   4  -2   38.82    1.23 
  10   4  -2   84.32    2.48 
  10   4  -2   80.74    2.52 
  10   4  -2   78.54    2.74 
 -10  -4   2   81.87    2.49 
   9   4  -2   36.44    1.93 
   9   4  -2   40.06    1.58 
   9   4  -2   37.94    2.30 
   9   4  -2   37.05    2.40 
   9   4  -2   38.78    1.54 
   9   4  -2   38.00    2.18 
   9   4  -2   40.59    1.59 
   8   4  -2    2.61    0.86 
   8   4  -2    0.96    0.79 
   8   4  -2    3.11    0.57 
   8   4  -2    3.03    0.57 
   8   4  -2    2.72    1.00 
   8   4  -2    2.53    0.60 
  -8  -4   2    4.30    1.67 
   7   4  -2   57.44    2.17 
   7   4  -2   61.54    2.22 
   7   4  -2   63.46    3.05 
   7   4  -2   60.91    2.94 
   7   4  -2   62.00    2.67 
   7   4  -2   60.97    2.20 
  -7  -4   2   69.34    4.36 
   6   4  -2  131.25    4.64 
   6   4  -2  125.44    4.78 
   6   4  -2  130.40    4.77 
  -6  -4   2  132.66    4.48 
  -6  -4   2  130.98    6.14 
   5   4  -2  166.71    5.47 
   5   4  -2  168.71    5.50 
   5   4  -2  158.09    5.33 
  -5  -4   2  160.69    6.64 
  -5  -4   2  171.44    5.24 
   4   4  -2  101.95    3.60 
   4   4  -2  102.37    3.58 
   4   4  -2   94.24    3.50 
  -4  -4   2   92.81    4.33 
  -4  -4   2  103.48    3.42 
   3   4  -2    1.65    0.50 
   3   4  -2    1.82    0.67 
   3   4  -2    1.72    0.62 
  -3  -4   2    1.18    0.37 
  -3  -4   2    3.98    1.78 
   2   4  -2  193.62    6.13 
   2   4  -2  193.85    5.38 
   2   4  -2  171.07    5.41 
  -2  -4   2  179.65    5.25 
  -2  -4   2  197.32   10.69 
   1   4  -2  206.04    5.67 
  -1  -4   2  202.54    5.62 
   0   4  -2  329.55    8.69 
   0   4  -2  338.30    8.71 
   0  -4   2  325.01    8.62 
  -1   4  -2   89.33    2.84 
  -1   4  -2   80.37    2.55 
   1  -4   2   80.87    2.48 
  -2   4  -2   20.31    0.98 
  -2   4  -2   20.87    1.24 
   2  -4   2   20.53    2.79 
  -3   4  -2   37.37    1.52 
  -3   4  -2   36.27    1.76 
  -3   4  -2   38.88    1.92 
   3  -4   2   37.44    1.52 
   3  -4   2   36.55    1.65 
   3  -4   2   40.11    3.48 
  -4   4  -2  162.19    5.18 
  -4   4  -2  172.90    5.66 
   4  -4   2  175.39    4.99 
   4  -4   2  159.29    5.27 
   4  -4   2  174.73    5.12 
  -5   4  -2  131.59    5.03 
  -5   4  -2  137.56    4.67 
   5  -4   2  146.69    5.23 
   5  -4   2  137.06    4.74 
   5  -4   2  136.88    4.47 
  -6   4  -2   13.13    1.76 
  -6   4  -2   12.63    1.26 
   6  -4   2   10.46    1.32 
  -7   4  -2   17.33    1.56 
   7  -4   2   17.63    1.70 
  -8   4  -2   38.60    2.41 
   8  -4   2   36.87    1.76 
   8  -4   2   35.03    1.41 
   8  -4   2   36.50    2.04 
   8  -4   2   35.07    1.51 
  -9   4  -2   68.53    3.38 
   9  -4   2   67.40    2.47 
   9  -4   2   68.18    2.20 
   9  -4   2   68.24    2.80 
   9  -4   2   67.22    2.27 
 -10   4  -2   36.28    2.29 
  10  -4   2   37.46    1.43 
  10  -4   2   37.56    1.60 
  10  -4   2   38.28    1.39 
  10  -4   2   39.71    1.86 
  11  -4   2    0.59    0.38 
  11  -4   2    0.59    0.24 
  11   3  -2   16.88    0.75 
  11   3  -2   17.36    0.76 
  11   3  -2   17.78    1.00 
  11   3  -2   16.18    0.78 
 -11  -3   2   18.16    0.79 
  10   3  -2   54.11    1.92 
  10   3  -2   53.30    2.12 
  10   3  -2   48.28    2.59 
  10   3  -2   57.64    1.84 
  10   3  -2   55.03    1.87 
   9   3  -2   75.15    2.42 
   9   3  -2   74.69    2.48 
   9   3  -2   71.33    2.86 
   9   3  -2   73.37    2.58 
   9   3  -2   71.97    3.30 
   9   3  -2   74.41    2.41 
   9   3  -2   71.41    3.41 
   8   3  -2    1.92    0.84 
   8   3  -2    1.66    0.51 
   8   3  -2    2.69    0.96 
   8   3  -2    2.21    0.58 
   8   3  -2    1.87    0.63 
   8   3  -2    2.13    0.72 
   8   3  -2    1.81    0.89 
  -8  -3   2    0.75    1.31 
   7   3  -2   10.44    2.02 
   7   3  -2    9.39    1.39 
   7   3  -2   12.05    1.40 
  -7  -3   2   15.40    2.53 
   6   3  -2   96.10    3.77 
   6   3  -2   93.97    3.72 
   6   3  -2   91.76    3.78 
  -6  -3   2   95.30    3.47 
  -6  -3   2  100.05    5.13 
   5   3  -2  194.26    5.97 
   5   3  -2  188.83    5.95 
   5   3  -2  185.49    5.97 
  -5  -3   2  195.83    5.72 
  -5  -3   2  179.60    7.08 
   4   3  -2  126.50    4.10 
   4   3  -2  120.68    4.83 
   4   3  -2  118.18    4.07 
   4   3  -2  122.75    4.09 
  -4  -3   2  125.24    4.97 
  -4  -3   2  128.06    3.92 
   3   3  -2   25.75    1.31 
   3   3  -2   24.49    1.75 
   3   3  -2   23.99    1.34 
  -3  -3   2   25.05    1.20 
   2   3  -2    3.54    0.54 
  -2  -3   2    4.43    0.58 
   1   3  -2  160.30    4.34 
   1   3  -2  156.09    4.33 
  -1  -3   2  151.31    4.31 
   0   3  -2  497.50   12.26 
   0   3  -2  467.54   12.19 
   0   3  -2  483.55   12.24 
  -1   3  -2   80.34    2.45 
  -1   3  -2   89.66    2.75 
  -1   3  -2   89.77    2.50 
  -2   3  -2    2.96    0.38 
  -2   3  -2    2.70    0.49 
  -3   3  -2   62.42    2.48 
   3  -3   2   64.53    2.07 
  -4   3  -2   63.55    2.71 
   4  -3   2   64.55    2.23 
   4  -3   2   64.09    2.53 
  -5   3  -2  157.06    5.20 
  -5   3  -2  176.05    5.70 
   5  -3   2  160.40    5.28 
   5  -3   2  165.87    5.01 
   5  -3   2  176.37    5.05 
  -6   3  -2   59.59    2.98 
  -6   3  -2   55.39    2.61 
   6  -3   2   62.68    2.54 
   6  -3   2   57.89    2.72 
  -7   3  -2    0.52    0.59 
   7  -3   2    0.47    0.98 
  -8   3  -2   48.80    2.73 
   8  -3   2   45.63    2.33 
   8  -3   2   45.43    1.98 
   8  -3   2   43.53    1.76 
   8  -3   2   45.96    1.67 
  -9   3  -2   67.63    2.44 
  -9   3  -2   66.84    3.36 
   9  -3   2   68.43    2.49 
   9  -3   2   66.22    2.25 
   9  -3   2   64.22    2.15 
   9  -3   2   63.35    2.79 
  10  -3   2   56.92    2.16 
  10  -3   2   57.51    1.92 
  10  -3   2   57.60    2.43 
  11  -3   2   11.09    0.82 
  11  -3   2   11.16    0.64 
  11   2  -2   25.75    1.01 
  11   2  -2   25.48    0.97 
  11   2  -2   25.87    0.98 
  11   2  -2   26.82    1.20 
 -11  -2   2   25.34    0.98 
  10   2  -2   61.02    1.98 
  10   2  -2   54.02    2.70 
  10   2  -2   61.15    2.31 
  10   2  -2   63.27    2.11 
 -10  -2   2   58.33    2.80 
   9   2  -2   72.78    2.44 
   9   2  -2   78.58    3.42 
   9   2  -2   72.15    2.88 
   9   2  -2   67.03    3.34 
   9   2  -2   73.16    2.56 
   8   2  -2   11.95    0.93 
   8   2  -2    8.51    1.37 
   8   2  -2   13.01    1.49 
   8   2  -2   12.22    1.31 
   8   2  -2   12.05    1.08 
   8   2  -2   12.82    1.05 
   7   2  -2    2.42    0.87 
   7   2  -2    2.41    0.93 
   7   2  -2    2.80    0.86 
  -7  -2   2    2.20    1.58 
   6   2  -2   22.00    1.59 
   6   2  -2   22.76    1.65 
   6   2  -2   21.73    1.61 
  -6  -2   2   25.64    2.58 
   5   2  -2  102.95    3.82 
   5   2  -2  105.47    3.78 
   5   2  -2  109.56    3.85 
  -5  -2   2  108.44    4.87 
  -5  -2   2  107.38    3.54 
   4   2  -2  239.60    7.74 
   4   2  -2  237.40    6.89 
   4   2  -2  251.71    6.98 
  -4  -2   2  228.35    7.72 
  -4  -2   2  243.34    6.68 
   3   2  -2   12.18    0.89 
   3   2  -2   12.48    0.82 
   3   2  -2   10.04    1.13 
  -3  -2   2   11.52    0.74 
   2   2  -2   67.11    2.16 
  -2  -2   2   63.35    2.07 
   1   2  -2   83.02    2.39 
   1   2  -2   79.68    2.40 
   0   2  -2   58.91    1.79 
   0   2  -2   61.30    1.80 
   0   2  -2   58.53    1.69 
  -1   2  -2  117.10    3.18 
  -1   2  -2  129.63    3.54 
  -2   2  -2    1.33    0.37 
   2  -2   2    1.68    0.24 
  -3   2  -2   35.11    1.60 
   3  -2   2   35.22    1.25 
  -4   2  -2  101.25    3.59 
   4  -2   2  105.47    3.15 
  -5   2  -2  292.24    8.58 
   5  -2   2  286.26    7.97 
   5  -2   2  298.13    8.05 
  -6   2  -2   72.58    3.18 
  -6   2  -2   66.83    2.84 
   6  -2   2   71.54    2.75 
   6  -2   2   64.81    2.87 
   6  -2   2   71.15    2.70 
  -7   2  -2    1.27    0.85 
  -7   2  -2    2.36    0.79 
   7  -2   2    1.26    0.68 
  -8   2  -2   16.17    1.61 
  -9   2  -2   72.08    2.58 
  -9   2  -2   74.26    3.56 
   9  -2   2   73.18    3.05 
   9  -2   2   76.66    2.67 
   9  -2   2   73.66    2.38 
 -10   2  -2   94.70    4.09 
 -10   2  -2   92.59    3.02 
  10  -2   2   91.86    2.81 
  10  -2   2   96.06    3.12 
 -11   2  -2   12.93    1.44 
 -11   2  -2   13.90    0.94 
  11  -2   2   13.75    0.76 
  11  -2   2   14.04    0.96 
  12  -2   2    0.72    0.30 
  12  -2   2    0.86    0.22 
  11   1  -2   16.82    0.79 
  11   1  -2   17.64    0.77 
  11   1  -2   18.06    0.98 
 -11  -1   2   17.42    0.79 
  10   1  -2   43.41    1.87 
  10   1  -2   43.15    1.67 
  10   1  -2   42.22    1.56 
  10   1  -2   43.23    1.57 
 -10  -1   2   42.08    2.34 
   9   1  -2   79.19    3.65 
   9   1  -2   83.09    2.72 
   9   1  -2   79.40    3.59 
   9   1  -2   81.07    3.05 
   9   1  -2   83.29    2.64 
   9   1  -2   84.45    2.82 
   8   1  -2   50.53    2.10 
   8   1  -2   51.20    2.47 
   8   1  -2   55.24    2.89 
   8   1  -2   51.26    1.99 
   8   1  -2   51.03    2.00 
   8   1  -2   53.77    2.81 
   7   1  -2    0.41    0.59 
   7   1  -2    1.08    0.69 
   7   1  -2    1.21    0.78 
   6   1  -2   50.91    2.51 
   6   1  -2   53.90    2.55 
   6   1  -2   53.69    2.60 
   5   1  -2  188.21    6.00 
   5   1  -2  200.13    5.99 
   5   1  -2  194.74    5.99 
  -5  -1   2  191.12    7.11 
   4   1  -2  187.46    5.38 
   4   1  -2  178.47    5.32 
  -4  -1   2  173.20    6.12 
  -4  -1   2  172.75    5.03 
   3   1  -2  101.35    3.11 
   3   1  -2   92.67    3.05 
  -3  -1   2   89.32    2.84 
  -3  -1   2   98.33    2.83 
   2   1  -2   10.26    0.61 
   2   1  -2   12.99    0.71 
  -2  -1   2   11.42    0.56 
  -2  -1   2    9.90    0.61 
   1   1  -2  400.83    9.75 
   1   1  -2  382.39    9.83 
   1   1  -2  379.34    9.81 
  -1   1  -2  146.17    4.03 
  -2   1  -2   25.98    1.13 
   2  -1   2   25.66    0.81 
  -3   1  -2    4.18    0.59 
   3  -1   2    2.08    0.31 
  -4   1  -2  200.56    5.95 
   4  -1   2  204.64    5.56 
  -5   1  -2  235.40    7.07 
   5  -1   2  239.94    6.66 
  -6   1  -2  139.35    4.66 
  -6   1  -2  148.36    5.02 
   6  -1   2  147.91    4.59 
   6  -1   2  138.29    4.64 
   6  -1   2  141.51    4.45 
  -7   1  -2    7.25    1.16 
  -7   1  -2    6.06    1.15 
   7  -1   2    9.05    1.66 
   7  -1   2    7.14    1.05 
   7  -1   2    5.16    0.93 
  -8   1  -2    1.66    0.78 
   8  -1   2    1.32    0.84 
  -9   1  -2   40.07    2.47 
  -9   1  -2   36.16    1.73 
   9  -1   2   36.82    1.66 
   9  -1   2   36.12    1.51 
   9  -1   2   38.84    1.77 
 -10   1  -2   37.22    2.44 
 -10   1  -2   38.75    1.68 
  10  -1   2   37.27    1.51 
  10  -1   2   39.76    1.77 
 -11   1  -2   38.18    2.28 
 -11   1  -2   39.14    1.56 
  11  -1   2   37.27    1.60 
  11  -1   2   38.76    1.40 
 -12   1  -2    4.75    0.46 
  12  -1   2    3.85    0.45 
  12  -1   2    3.59    0.33 
  11   0  -2   12.50    0.66 
  11   0  -2   12.65    0.63 
  11   0  -2   14.08    0.85 
  10   0  -2   39.97    1.49 
  10   0  -2   41.72    1.51 
  10   0  -2   40.05    1.83 
  10   0  -2   40.11    1.59 
   9   0  -2   84.85    2.74 
   9   0  -2   85.43    2.69 
   9   0  -2   84.76    3.69 
   9   0  -2   78.06    3.67 
   9   0  -2   82.94    2.82 
   9   0  -2   82.81    3.12 
   8   0  -2   29.82    1.48 
   8   0  -2   28.11    1.47 
   8   0  -2   30.16    1.89 
   8   0  -2   32.00    2.20 
   8   0  -2   29.70    1.53 
   8   0  -2   33.30    2.26 
   7   0  -2    0.15    0.59 
   7   0  -2    0.14    0.66 
   6   0  -2   15.50    1.35 
   6   0  -2   15.86    1.37 
   6   0  -2   14.75    1.43 
   5   0  -2  119.54    4.26 
   5   0  -2  127.06    4.22 
   5   0  -2  120.62    4.16 
   4   0  -2  248.22    6.96 
   4   0  -2  249.19    6.98 
  -4   0   2  219.25    7.64 
  -4   0   2  256.57    6.93 
   3   0  -2  135.59    3.99 
   3   0  -2  129.15    3.95 
  -3   0   2  123.97    3.66 
  -3   0   2  138.30    3.96 
   2   0  -2    0.26    0.24 
   2   0  -2    0.61    0.25 
  -2   0   2    0.64    0.24 
   1   0  -2    1.52    0.29 
   1   0  -2    1.44    0.28 
   0   0  -2  511.95   12.88 
   0   0  -2  524.63   13.12 
  -1   0  -2  992.36   24.87 
   1   0   2 1000.00   24.51 
  -2   0  -2  244.66    6.53 
   2   0   2  243.08    6.21 
  -3   0  -2    2.94    0.51 
   3   0   2    2.57    0.36 
  -4   0  -2   42.50    1.81 
  -4   0  -2   42.92    1.46 
   4   0   2   42.82    1.60 
  -5   0  -2  162.77    5.49 
  -5   0  -2  154.93    4.92 
  -5   0  -2  152.17    4.34 
   5   0   2  153.41    4.66 
  -6   0  -2  200.08    6.73 
  -6   0  -2  191.91    6.19 
   6   0   2  203.97    5.99 
   6   0   2  197.98    5.78 
   6   0   2  192.17    5.97 
  -7   0  -2   68.01    3.19 
   7   0   2   67.60    2.95 
   7   0   2   71.23    2.84 
   7   0   2   69.86    2.95 
  -8   0  -2   12.83    1.36 
   8   0   2   13.82    1.45 
   8   0   2   13.35    1.41 
  -9   0  -2   35.11    2.27 
   9   0   2   31.53    1.40 
   9   0   2   32.72    1.56 
   9   0   2   33.49    1.66 
 -10   0  -2  166.58    5.90 
 -10   0  -2  160.55    4.77 
  10   0   2  165.84    4.57 
  10   0   2  162.90    4.88 
  10   0   2  164.67    4.75 
 -11   0  -2   55.68    2.89 
 -11   0  -2   63.11    2.15 
  11   0   2   62.63    2.23 
  11   0   2   59.43    1.94 
 -12   0  -2    0.23    0.28 
  12   0   2    0.34    0.23 
  12   0   2    0.37    0.33 
  10  -1  -2   23.82    1.38 
  10  -1  -2   25.09    1.17 
  10  -1  -2   25.69    1.09 
   9  -1  -2   41.07    2.56 
   9  -1  -2   44.10    2.10 
   9  -1  -2   42.76    2.15 
   9  -1  -2   42.45    1.77 
   9  -1  -2   40.60    1.66 
  -9   1   2   44.26    2.60 
   8  -1  -2   63.47    2.35 
   8  -1  -2   64.18    3.19 
   8  -1  -2   64.91    2.23 
   8  -1  -2   61.67    2.67 
   8  -1  -2   58.41    2.10 
   7  -1  -2   10.05    1.51 
   7  -1  -2    8.42    1.19 
   7  -1  -2    8.27    0.82 
   7  -1  -2    8.30    1.31 
   7  -1  -2    8.78    0.92 
   6  -1  -2    5.41    1.09 
   6  -1  -2    5.30    0.95 
   6  -1  -2    4.60    0.94 
   5  -1  -2   99.21    3.60 
   5  -1  -2   99.46    3.65 
   5  -1  -2   98.31    3.69 
   4  -1  -2  218.00    6.67 
   4  -1  -2  230.54    6.66 
   4  -1  -2  233.21    6.65 
  -4   1   2  230.63    6.73 
   3  -1  -2  189.30    5.50 
   3  -1  -2  192.76    5.52 
  -3   1   2  193.13    5.63 
   2  -1  -2   64.13    2.16 
  -2   1   2   66.47    2.30 
   1  -1  -2  254.38    6.63 
   1  -1  -2  254.71    6.82 
  -1   1   2  246.84    6.78 
   0  -1  -2  604.49   15.26 
   0  -1  -2  596.28   15.00 
  -1  -1  -2  449.24   11.42 
   1   1   2  433.77   11.09 
  -2  -1  -2    2.74    0.46 
   2   1   2    2.85    0.41 
  -3  -1  -2    7.21    0.49 
  -3  -1  -2    6.60    0.59 
   3   1   2    6.89    0.55 
  -4  -1  -2   74.55    2.64 
  -4  -1  -2   75.73    2.36 
   4   1   2   76.75    2.52 
  -5  -1  -2  188.11    5.24 
  -5  -1  -2  188.67    5.65 
  -5  -1  -2  176.24    6.11 
   5   1   2  195.44    5.53 
  -6  -1  -2  100.40    4.26 
  -6  -1  -2  102.29    3.70 
  -6  -1  -2   99.61    3.23 
   6   1   2   97.50    3.37 
   6   1   2  103.84    3.59 
  -7  -1  -2   64.35    3.55 
  -7  -1  -2   61.51    2.91 
   7   1   2   61.30    2.60 
   7   1   2   60.12    2.69 
   7   1   2   56.63    2.67 
  -8  -1  -2    5.85    1.63 
   8   1   2    3.92    0.96 
   8   1   2    3.38    0.94 
   8   1   2    3.89    1.05 
  -9  -1  -2   17.89    1.72 
   9   1   2   17.52    1.26 
   9   1   2   17.43    1.15 
   9   1   2   17.64    1.11 
 -10  -1  -2  117.19    4.60 
  10   1   2  119.46    3.76 
  10   1   2  118.77    3.62 
  10   1   2  115.37    3.42 
 -11  -1  -2   72.02    2.40 
 -11  -1  -2   70.60    3.29 
  11   1   2   71.09    2.23 
  11   1   2   73.54    2.53 
 -12  -1  -2   16.76    0.86 
  12   1   2   16.55    0.93 
  12   1   2   16.41    0.73 
  10  -2  -2   22.26    1.24 
  10  -2  -2   19.42    0.90 
  10  -2  -2   21.19    0.96 
  10  -2  -2   21.11    1.03 
   9  -2  -2   27.71    1.60 
   9  -2  -2   24.12    1.09 
   9  -2  -2   23.93    1.28 
   9  -2  -2   24.24    1.21 
  -9   2   2   25.19    1.99 
   8  -2  -2   49.36    1.94 
   8  -2  -2   52.59    2.85 
   8  -2  -2   55.93    2.08 
   8  -2  -2   47.96    2.76 
   8  -2  -2   49.39    1.83 
   8  -2  -2   51.65    2.39 
  -8   2   2   54.74    3.00 
   7  -2  -2    6.58    0.80 
   7  -2  -2    6.58    0.69 
   7  -2  -2    6.11    0.69 
   7  -2  -2    7.23    1.31 
   7  -2  -2    4.92    1.04 
   7  -2  -2    4.62    0.88 
   6  -2  -2    0.88    0.59 
   6  -2  -2    0.93    0.72 
   6  -2  -2    0.02    0.56 
   5  -2  -2   50.11    2.44 
   5  -2  -2   52.23    2.40 
   5  -2  -2   53.99    2.42 
  -5   2   2   49.00    2.56 
   4  -2  -2  203.30    6.28 
   4  -2  -2  214.05    6.33 
   4  -2  -2  217.80    6.30 
  -4   2   2  210.70    6.53 
   3  -2  -2   73.44    2.66 
   3  -2  -2   78.01    2.72 
  -3   2   2   79.68    2.95 
   2  -2  -2    9.37    0.69 
  -2   2   2   10.81    0.85 
   1  -2  -2   13.64    0.75 
  -1   2   2   14.14    0.92 
   0  -2  -2   14.70    0.74 
   0  -2  -2   16.54    0.92 
  -1  -2  -2  598.05   15.11 
   1   2   2  577.48   14.83 
  -2  -2  -2  119.74    3.57 
  -2  -2  -2  112.30    3.21 
   2   2   2  112.78    3.35 
  -3  -2  -2    5.41    0.46 
  -3  -2  -2    7.61    0.69 
   3   2   2    6.01    0.58 
  -4  -2  -2    3.29    0.60 
  -4  -2  -2    4.14    0.58 
   4   2   2    4.11    0.61 
  -5  -2  -2  102.92    3.50 
  -5  -2  -2   92.90    3.95 
  -5  -2  -2   99.59    3.15 
   5   2   2  101.44    3.40 
  -6  -2  -2  280.12    7.47 
  -6  -2  -2  264.04    8.66 
  -6  -2  -2  272.56    7.90 
   6   2   2  258.63    7.75 
   6   2   2  254.59    7.51 
  -7  -2  -2  112.18    4.90 
  -7  -2  -2  105.83    4.68 
   7   2   2  101.11    3.78 
   7   2   2  103.72    3.97 
   7   2   2  105.61    3.77 
  -8  -2  -2    4.96    1.55 
   8   2   2    3.76    1.02 
   8   2   2    2.56    0.92 
   8   2   2    2.75    0.94 
  -9  -2  -2   13.30    1.13 
  -9  -2  -2   15.83    1.66 
  -9  -2  -2   10.23    2.04 
   9   2   2   15.36    1.70 
   9   2   2   14.84    1.05 
   9   2   2   13.53    1.16 
   9   2   2   13.79    0.93 
 -10  -2  -2   68.50    2.47 
  10   2   2   69.57    2.29 
  10   2   2   70.12    2.57 
  10   2   2   74.52    2.47 
 -11  -2  -2   84.70    2.70 
 -11  -2  -2   81.35    2.64 
  11   2   2   82.49    2.50 
  11   2   2   84.17    2.79 
  11   2   2   83.66    2.67 
 -12  -2  -2   17.96    0.91 
  12   2   2   18.84    0.97 
  10  -3  -2    2.64    0.31 
  10  -3  -2    2.05    0.35 
  10  -3  -2    2.96    0.51 
  10  -3  -2    3.07    0.40 
   9  -3  -2   47.84    1.62 
   9  -3  -2   47.37    1.81 
   9  -3  -2   47.37    1.70 
   9  -3  -2   45.89    2.07 
  -9   3   2   47.03    2.70 
   8  -3  -2  131.91    4.34 
   8  -3  -2  133.66    3.98 
   8  -3  -2  129.51    3.79 
   8  -3  -2  118.13    4.81 
   8  -3  -2  130.18    3.72 
   7  -3  -2   60.31    2.97 
   7  -3  -2   56.41    1.94 
   7  -3  -2   57.26    2.17 
   7  -3  -2   54.98    2.07 
   7  -3  -2   58.58    2.96 
   7  -3  -2   49.64    2.44 
  -7   3   2   58.77    3.04 
   6  -3  -2    2.89    0.86 
   6  -3  -2    4.01    1.06 
   6  -3  -2    2.19    0.79 
   5  -3  -2   23.11    1.65 
   5  -3  -2   19.85    1.48 
   5  -3  -2   21.13    1.50 
  -5   3   2   19.93    1.75 
   4  -3  -2  170.07    5.34 
   4  -3  -2  175.58    5.40 
   4  -3  -2  163.42    5.31 
  -4   3   2  168.66    5.70 
   3  -3  -2  194.22    5.81 
   3  -3  -2  202.55    5.89 
  -3   3   2  197.03    6.22 
   2  -3  -2  102.11    3.33 
   2  -3  -2  104.87    3.37 
  -2   3   2  108.55    3.71 
   1  -3  -2   24.75    1.16 
  -1   3   2   24.21    1.35 
   0  -3  -2   54.82    2.15 
   0   3   2   54.32    1.92 
  -1  -3  -2  313.71    8.23 
  -1  -3  -2  285.43    7.69 
   1   3   2  297.72    7.95 
  -2  -3  -2  424.94   11.17 
  -2  -3  -2  457.19   11.60 
   2   3   2  427.87   11.38 
  -3  -3  -2   12.17    0.88 
  -3  -3  -2   11.54    0.74 
   3   3   2   12.08    0.88 
  -4  -3  -2    1.12    0.38 
  -4  -3  -2    1.18    0.46 
  -4  -3  -2    2.29    0.80 
   4   3   2    1.82    0.54 
  -5  -3  -2  139.47    5.30 
  -5  -3  -2  148.91    4.41 
  -5  -3  -2  150.87    4.69 
   5   3   2  147.08    4.65 
   5   3   2  139.29    4.44 
  -6  -3  -2  148.43    4.56 
  -6  -3  -2  142.76    5.65 
   6   3   2  150.73    4.93 
   6   3   2  141.37    4.63 
  -7  -3  -2   83.62    3.16 
  -7  -3  -2   89.40    4.37 
   7   3   2   81.12    3.45 
   7   3   2   84.18    3.31 
  -8  -3  -2   33.62    2.78 
   8   3   2   27.75    1.95 
   8   3   2   29.99    2.10 
  -9  -3  -2    3.96    1.59 
  -9  -3  -2    4.37    0.71 
   9   3   2    3.67    0.69 
   9   3   2    4.40    0.67 
   9   3   2    4.64    1.23 
 -10  -3  -2   37.18    3.46 
 -10  -3  -2   39.96    1.68 
  10   3   2   39.38    1.65 
  10   3   2   39.92    1.79 
 -11  -3  -2   67.36    2.26 
 -11  -3  -2   66.93    2.29 
  11   3   2   69.19    2.41 
  11   3   2   67.47    2.27 
 -12  -3  -2   29.30    1.16 
 -12  -3  -2   30.88    1.20 
  12   3   2   29.38    1.26 
  10  -4  -2    0.64    0.20 
  10  -4  -2    0.59    0.33 
  10  -4  -2    0.22    0.24 
  10  -4  -2    0.42    0.24 
   9  -4  -2   25.05    1.11 
   9  -4  -2   23.47    1.15 
   9  -4  -2   23.58    1.01 
   9  -4  -2   25.54    1.40 
   8  -4  -2   71.13    2.32 
   8  -4  -2   69.70    2.21 
   8  -4  -2   62.24    3.20 
   8  -4  -2   70.71    2.78 
  -8   4   2   69.56    3.42 
   7  -4  -2   92.59    2.84 
   7  -4  -2   95.21    3.08 
   7  -4  -2   91.24    3.43 
   7  -4  -2   87.85    3.92 
   7  -4  -2   92.16    2.93 
  -7   4   2   98.72    4.16 
   6  -4  -2    2.88    0.51 
   6  -4  -2    2.28    0.58 
   6  -4  -2    2.41    0.62 
   6  -4  -2    1.65    0.72 
   6  -4  -2    2.71    0.91 
   6  -4  -2    1.98    0.55 
  -6   4   2    2.29    0.92 
   5  -4  -2    2.84    0.85 
   5  -4  -2    3.08    0.88 
   5  -4  -2    3.82    0.91 
  -5   4   2    2.52    0.82 
  -5   4   2    3.74    1.10 
   4  -4  -2   61.47    2.61 
   4  -4  -2   53.36    2.70 
   4  -4  -2   63.23    2.61 
   4  -4  -2   57.63    2.57 
  -4   4   2   55.36    2.85 
  -4   4   2   55.74    2.58 
   3  -4  -2   77.85    2.93 
   3  -4  -2   74.19    2.86 
   3  -4  -2   82.01    3.15 
   3  -4  -2   72.15    3.10 
  -3   4   2   81.17    3.35 
   2  -4  -2   91.68    3.17 
   2  -4  -2   92.37    3.15 
  -2   4   2   92.08    3.55 
   1  -4  -2  114.14    3.60 
   1  -4  -2  109.75    3.56 
  -1   4   2  116.80    3.99 
  -1   4   2  112.22    3.61 
   0  -4  -2   23.88    0.99 
   0  -4  -2   26.85    1.49 
   0   4   2   28.25    1.32 
   0   4   2   25.75    1.47 
  -1  -4  -2  244.31    6.87 
  -1  -4  -2  231.61    6.29 
   1   4   2  234.99    6.61 
  -2  -4  -2  327.57    8.97 
  -2  -4  -2  347.91    9.41 
   2   4   2  352.13    9.30 
  -3  -4  -2  118.14    3.66 
  -3  -4  -2  126.88    3.95 
   3   4   2  119.61    3.91 
  -4  -4  -2    5.18    0.79 
  -4  -4  -2    7.13    1.23 
  -4  -4  -2    4.70    0.69 
   4   4   2    5.49    0.83 
   4   4   2    6.66    0.84 
  -5  -4  -2   90.86    4.06 
  -5  -4  -2  100.51    3.25 
   5   4   2   94.99    3.46 
   5   4   2   89.80    3.27 
  -6  -4  -2  227.35    6.52 
  -6  -4  -2  215.47    7.72 
   6   4   2  218.95    6.81 
   6   4   2  217.99    6.62 
  -7  -4  -2  136.06    4.54 
  -7  -4  -2  137.44    5.86 
   7   4   2  134.35    4.88 
   7   4   2  134.33    4.68 
  -8  -4  -2   70.05    2.98 
  -8  -4  -2   73.34    4.20 
   8   4   2   64.55    3.25 
   8   4   2   69.05    3.12 
  -9  -4  -2    1.13    1.19 
  -9  -4  -2    0.65    0.44 
   9   4   2    0.07    0.51 
   9   4   2    0.87    1.03 
   9   4   2    0.28    0.67 
 -10  -4  -2   34.66    3.29 
 -10  -4  -2   38.00    1.62 
  10   4   2   41.57    1.81 
  10   4   2   42.20    1.68 
 -11  -4  -2   47.47    1.75 
 -11  -4  -2   44.29    1.70 
  11   4   2   46.78    1.73 
  11   4   2   47.04    1.85 
 -12  -4  -2   35.62    1.29 
 -12  -4  -2   35.68    1.31 
  12   4   2   34.09    1.36 
   9  -5  -2   12.90    0.96 
   9  -5  -2   12.94    0.72 
   9  -5  -2   12.32    0.66 
   9  -5  -2   12.20    0.76 
   8  -5  -2   38.36    1.39 
   8  -5  -2   36.00    1.46 
   8  -5  -2   36.32    1.54 
  -8   5   2   35.02    2.32 
   7  -5  -2   48.42    2.76 
   7  -5  -2   50.93    1.88 
   7  -5  -2   51.78    2.01 
   7  -5  -2   53.10    1.79 
   7  -5  -2   49.02    1.85 
  -7   5   2   47.36    2.81 
   6  -5  -2   15.43    1.53 
   6  -5  -2   13.22    1.02 
   6  -5  -2   14.06    1.06 
   6  -5  -2   14.46    0.88 
   6  -5  -2   16.02    1.43 
   6  -5  -2   15.48    1.01 
  -6   5   2   15.92    1.69 
   5  -5  -2    0.18    0.62 
   5  -5  -2    1.15    0.70 
   5  -5  -2    0.03    0.79 
  -5   5   2    0.60    0.77 
   4  -5  -2   10.39    1.34 
   4  -5  -2   13.36    1.75 
   4  -5  -2    9.56    1.25 
  -4   5   2    9.36    1.23 
  -4   5   2   10.70    1.67 
   3  -5  -2  128.57    4.74 
   3  -5  -2  131.94    4.45 
   3  -5  -2  135.50    4.48 
  -3   5   2  133.52    5.02 
  -3   5   2  122.58    4.27 
  -3   5   2  130.68    4.51 
   2  -5  -2   54.65    2.63 
   2  -5  -2   60.74    2.47 
   2  -5  -2   59.59    2.45 
  -2   5   2   59.37    2.85 
  -2   5   2   62.96    2.54 
   1  -5  -2   32.48    1.60 
   1  -5  -2   31.62    2.58 
  -1   5   2   32.12    1.62 
  -1   5   2   31.87    1.90 
   0  -5  -2    6.11    0.84 
   0  -5  -2    8.12    1.76 
   0   5   2    6.35    0.97 
   0   5   2    6.05    0.84 
   0   5   2    5.57    0.79 
  -1  -5  -2  135.12    4.53 
  -1  -5  -2  139.87    5.79 
  -1  -5  -2  132.79    3.93 
   1   5   2  130.65    4.20 
   1   5   2  135.87    4.53 
   1   5   2  142.70    4.36 
  -2  -5  -2  198.28    7.40 
  -2  -5  -2  194.46    5.57 
  -2  -5  -2  200.01    6.02 
   2   5   2  194.56    5.81 
   2   5   2  205.13    5.95 
  -3  -5  -2  148.62    6.03 
  -3  -5  -2  145.43    4.60 
  -3  -5  -2  139.02    5.03 
  -3  -5  -2  146.16    4.35 
   3   5   2  134.46    4.45 
   3   5   2  148.01    4.69 
  -4  -5  -2   67.10    2.64 
  -4  -5  -2   66.36    2.51 
  -4  -5  -2   70.59    3.89 
  -4  -5  -2   70.90    3.32 
   4   5   2   63.71    2.58 
   4   5   2   68.09    2.75 
  -5  -5  -2    6.67    0.86 
  -5  -5  -2    6.37    1.35 
   5   5   2   10.09    1.21 
   5   5   2    7.32    1.05 
  -6  -5  -2  254.49    8.79 
  -6  -5  -2  260.86    7.46 
   6   5   2  242.10    7.48 
   6   5   2  256.71    7.78 
  -7  -5  -2  107.54    3.84 
  -7  -5  -2  107.69    5.11 
   7   5   2   98.05    4.08 
   7   5   2  104.12    3.98 
  -8  -5  -2   49.38    3.42 
  -8  -5  -2   45.44    2.36 
   8   5   2   48.15    2.56 
   8   5   2   43.22    2.62 
  -9  -5  -2   25.64    1.32 
  -9  -5  -2   32.27    2.95 
   9   5   2   25.92    1.41 
   9   5   2   26.59    1.41 
   9   5   2   26.93    2.05 
 -10  -5  -2    1.07    0.39 
 -10  -5  -2    1.16    1.22 
  10   5   2    1.17    0.46 
  10   5   2    1.43    0.59 
 -11  -5  -2   46.93    1.72 
 -11  -5  -2   47.19    1.73 
  11   5   2   47.64    1.84 
  11   5   2   49.05    1.73 
 -12  -5  -2   57.62    1.78 
 -12  -5  -2   54.55    1.76 
  12   5   2   56.52    1.86 
   9  -6  -2    8.65    0.48 
   9  -6  -2    8.07    0.54 
   9  -6  -2    9.55    0.75 
   9  -6  -2    7.71    0.54 
   8  -6  -2   36.64    1.68 
   8  -6  -2   36.02    1.33 
   8  -6  -2   35.06    1.45 
   8  -6  -2   35.88    1.36 
   8  -6  -2   34.67    1.29 
   7  -6  -2   64.26    2.28 
   7  -6  -2   62.73    2.07 
   7  -6  -2   58.27    3.02 
   7  -6  -2   63.02    2.16 
   7  -6  -2   66.22    2.62 
   7  -6  -2   65.17    2.16 
  -7   6   2   63.29    3.15 
   6  -6  -2   36.24    1.51 
   6  -6  -2   33.69    1.90 
   6  -6  -2   34.74    1.60 
   6  -6  -2   36.34    1.52 
   6  -6  -2   35.16    2.27 
   6  -6  -2   36.73    1.42 
  -6   6   2   36.43    2.39 
   5  -6  -2    0.80    0.63 
   5  -6  -2    0.21    0.64 
   5  -6  -2    0.47    0.48 
   5  -6  -2    0.49    0.44 
   5  -6  -2    0.44    0.43 
   5  -6  -2    0.35    0.33 
   5  -6  -2    0.85    0.86 
  -5   6   2    0.50    0.82 
   4  -6  -2   19.68    1.82 
   4  -6  -2   18.40    1.49 
  -4   6   2   17.24    1.60 
   3  -6  -2  138.27    4.65 
   3  -6  -2  132.22    4.93 
  -3   6   2  122.29    5.16 
  -3   6   2  129.89    4.74 
   2  -6  -2  111.06    4.27 
   2  -6  -2  116.21    4.01 
  -2   6   2  110.92    4.56 
  -2   6   2  109.76    4.07 
   1  -6  -2  119.13    4.05 
   1  -6  -2  122.72    5.86 
   1  -6  -2  112.76    4.25 
  -1   6   2  114.93    4.04 
  -1   6   2  126.40    4.22 
  -1   6   2  120.95    4.61 
   0  -6  -2    0.47    0.77 
   0  -6  -2    1.10    0.66 
   0   6   2    2.15    0.62 
   0   6   2    1.29    0.57 
   0   6   2    0.74    0.41 
  -1  -6  -2  185.88    7.58 
   1   6   2  184.95    6.05 
   1   6   2  197.84    5.92 
   1   6   2  186.43    5.73 
  -2  -6  -2  197.36    6.21 
  -2  -6  -2  194.91    7.80 
  -2  -6  -2  201.92    5.70 
   2   6   2  191.91    5.97 
   2   6   2  200.35    6.12 
   2   6   2  198.15    6.19 
  -3  -6  -2   99.55    4.13 
  -3  -6  -2   99.84    3.39 
  -3  -6  -2  103.62    5.15 
  -3  -6  -2  101.44    3.69 
   3   6   2  101.59    3.64 
   3   6   2  106.32    3.82 
  -4  -6  -2   65.29    3.33 
  -4  -6  -2   65.96    4.04 
  -4  -6  -2   64.85    2.54 
   4   6   2   66.74    2.83 
   4   6   2   61.26    2.66 
  -5  -6  -2    0.64    1.05 
  -5  -6  -2   -0.03    0.37 
  -5  -6  -2    0.45    0.78 
   5   6   2    0.72    0.57 
   5   6   2    0.46    0.58 
  -6  -6  -2   74.94    3.00 
  -6  -6  -2   75.57    4.08 
   6   6   2   73.55    3.29 
   6   6   2   76.61    3.16 
  -7  -6  -2   86.04    3.40 
  -7  -6  -2   87.03    4.63 
   7   6   2   86.94    3.55 
   7   6   2   81.77    3.67 
  -8  -6  -2   44.93    3.33 
  -8  -6  -2   41.97    1.67 
  -8  -6  -2   41.17    1.75 
  -8  -6  -2   45.04    2.38 
   8   6   2   43.66    1.91 
   8   6   2   44.82    2.51 
   8   6   2   44.23    1.78 
  -9  -6  -2   14.20    0.97 
  -9  -6  -2    8.98    1.33 
  -9  -6  -2   16.45    2.26 
  -9  -6  -2   12.49    0.98 
   9   6   2   10.44    0.92 
   9   6   2   11.21    1.57 
   9   6   2   12.70    1.07 
 -10  -6  -2    4.36    0.59 
 -10  -6  -2    2.94    0.83 
 -10  -6  -2    2.34    1.30 
  10   6   2    4.70    0.62 
  10   6   2    3.29    0.60 
 -11  -6  -2   21.84    1.02 
 -11  -6  -2   20.55    1.01 
  11   6   2   21.78    1.11 
  11   6   2   21.66    1.03 
 -12  -6  -2   24.62    0.94 
 -12  -6  -2   23.71    0.94 
  12   6   2   24.26    0.99 
   8  -7  -2   19.94    0.86 
   8  -7  -2   19.92    1.13 
   8  -7  -2   19.36    0.94 
   8  -7  -2   19.99    0.89 
   8  -7  -2   20.33    0.83 
   7  -7  -2   39.62    1.60 
   7  -7  -2   38.40    1.41 
   7  -7  -2   40.67    1.50 
   7  -7  -2   40.08    1.50 
   7  -7  -2   40.27    1.85 
   6  -7  -2   51.72    1.76 
   6  -7  -2   47.69    4.03 
   6  -7  -2   50.29    1.80 
   6  -7  -2   47.58    2.20 
   6  -7  -2   52.93    1.85 
   6  -7  -2   51.58    1.95 
  -6   7   2   44.89    2.71 
   5  -7  -2   15.20    1.80 
   5  -7  -2   12.77    0.91 
   5  -7  -2   13.55    0.90 
   5  -7  -2   12.10    1.24 
   5  -7  -2   12.66    0.84 
   5  -7  -2   15.02    1.69 
   5  -7  -2   11.96    1.02 
  -5   7   2   13.44    1.52 
   4  -7  -2    9.55    1.33 
   4  -7  -2   10.18    0.80 
   4  -7  -2   10.41    0.86 
   4  -7  -2    9.55    1.05 
   4  -7  -2    9.05    0.89 
   4  -7  -2   13.00    1.84 
   4  -7  -2   10.31    0.78 
   4  -7  -2    8.80    0.88 
  -4   7   2    8.89    1.33 
   3  -7  -2  113.40    4.62 
   3  -7  -2  112.62    4.25 
  -3   7   2  110.80    4.43 
  -3   7   2  116.03    4.37 
   2  -7  -2  153.97    5.54 
  -2   7   2  157.82    5.30 
  -2   7   2  145.72    5.28 
   1  -7  -2   20.80    1.63 
   1  -7  -2   23.63    2.68 
  -1   7   2   20.25    1.50 
  -1   7   2   20.59    1.48 
  -1   7   2   18.60    1.72 
   0  -7  -2   14.90    2.14 
   0  -7  -2   13.91    1.33 
   0   7   2   15.00    1.25 
   0   7   2   14.92    1.47 
   0   7   2   15.70    1.25 
  -1  -7  -2    8.38    1.21 
  -1  -7  -2   11.89    2.47 
   1   7   2   11.75    1.40 
   1   7   2    8.00    1.20 
   1   7   2    9.64    1.26 
  -2  -7  -2  114.76    4.23 
  -2  -7  -2  123.16    3.88 
  -2  -7  -2  110.60    5.86 
   2   7   2  117.04    4.34 
   2   7   2  122.58    4.25 
   2   7   2  122.24    4.33 
  -3  -7  -2  152.40    7.02 
  -3  -7  -2  151.95    4.77 
   3   7   2  152.60    5.10 
   3   7   2  147.75    5.19 
  -4  -7  -2   66.08    4.30 
  -4  -7  -2   67.95    3.55 
  -4  -7  -2   63.57    2.62 
   4   7   2   61.93    2.78 
   4   7   2   64.93    2.95 
  -5  -7  -2    7.65    1.56 
  -5  -7  -2    8.85    1.18 
  -5  -7  -2    8.94    2.14 
   5   7   2    8.26    1.29 
   5   7   2    8.60    1.25 
  -6  -7  -2   29.95    2.62 
  -6  -7  -2   33.04    1.89 
   6   7   2   31.38    1.96 
   6   7   2   31.19    2.12 
  -7  -7  -2   79.79    3.31 
  -7  -7  -2   76.37    4.38 
   7   7   2   82.37    3.48 
  -8  -7  -2   46.69    1.80 
  -8  -7  -2   49.58    1.92 
  -8  -7  -2   50.79    2.56 
  -8  -7  -2   49.31    3.58 
   8   7   2   51.81    2.72 
   8   7   2   51.01    2.07 
   8   7   2   52.18    1.96 
  -9  -7  -2   51.87    1.93 
  -9  -7  -2   51.61    3.71 
  -9  -7  -2   53.94    1.87 
   9   7   2   50.04    2.79 
   9   7   2   52.20    2.05 
 -10  -7  -2    2.47    1.25 
 -10  -7  -2    3.44    0.55 
 -10  -7  -2    2.70    0.47 
  10   7   2    2.61    0.54 
 -11  -7  -2   41.40    1.45 
  11   7   2   38.00    1.50 
 -12  -7  -2   65.19    1.91 
  12   7   2   65.58    1.94 
   7  -8  -2   35.13    1.29 
   7  -8  -2   34.91    1.27 
   7  -8  -2   34.52    1.56 
   7  -8  -2   34.24    1.39 
   7  -8  -2   33.90    1.21 
   6  -8  -2   52.01    2.84 
   6  -8  -2   51.58    1.72 
   6  -8  -2   51.01    2.18 
   6  -8  -2   50.63    1.79 
   6  -8  -2   53.46    1.83 
   6  -8  -2   50.42    1.92 
   5  -8  -2   16.52    1.11 
   5  -8  -2   17.48    1.00 
   5  -8  -2   16.68    1.76 
   5  -8  -2   16.80    1.12 
   5  -8  -2   18.57    1.02 
   5  -8  -2   15.18    1.27 
   5  -8  -2   17.21    0.93 
  -5   8   2   16.09    1.66 
   4  -8  -2   -0.05    0.42 
   4  -8  -2    0.56    0.57 
   4  -8  -2    0.19    0.66 
   4  -8  -2    0.28    0.36 
   4  -8  -2    0.39    0.37 
   4  -8  -2    0.51    0.46 
   4  -8  -2    0.31    0.33 
  -4   8   2    0.23    0.70 
   3  -8  -2   44.54    1.77 
   3  -8  -2   46.92    1.71 
   3  -8  -2   46.21    2.19 
   3  -8  -2   49.69    1.81 
   3  -8  -2   47.71    1.88 
   3  -8  -2   51.80    2.91 
   3  -8  -2   47.85    1.95 
  -3   8   2   48.26    2.64 
   2  -8  -2   79.23    3.64 
  -2   8   2   67.70    3.35 
  -2   8   2   78.60    3.40 
   1  -8  -2   51.09    4.13 
   1  -8  -2   48.92    2.71 
  -1   8   2   51.57    2.59 
  -1   8   2   46.66    2.57 
   0  -8  -2   48.65    3.97 
   0  -8  -2   47.10    2.57 
   0   8   2   49.90    2.61 
   0   8   2   49.32    2.51 
   0   8   2   47.53    2.88 
  -1  -8  -2    3.50    0.94 
  -1  -8  -2    4.41    1.61 
   1   8   2    4.90    1.08 
   1   8   2    3.85    0.89 
   1   8   2    2.34    1.12 
  -2  -8  -2   66.95    4.63 
  -2  -8  -2   64.75    3.03 
   2   8   2   67.27    3.13 
   2   8   2   67.78    3.00 
  -3  -8  -2  116.09    4.02 
  -3  -8  -2  115.20    6.32 
   3   8   2  117.70    4.54 
   3   8   2  121.93    4.45 
  -4  -8  -2   94.45    3.53 
  -4  -8  -2  100.46    5.77 
   4   8   2   94.22    3.94 
   4   8   2   92.34    3.77 
  -5  -8  -2   25.64    2.95 
  -5  -8  -2   25.63    2.47 
  -5  -8  -2   24.34    1.61 
   5   8   2   22.65    1.75 
   5   8   2   23.25    1.88 
  -6  -8  -2   38.27    2.13 
  -6  -8  -2   35.95    2.97 
   6   8   2   39.65    3.28 
   6   8   2   39.92    2.29 
  -7  -8  -2   57.80    2.06 
  -7  -8  -2   58.99    2.17 
  -7  -8  -2   60.82    2.19 
  -7  -8  -2   61.98    3.86 
  -7  -8  -2   61.87    2.89 
   7   8   2   60.48    2.36 
   7   8   2   61.89    2.21 
   7   8   2   65.40    3.05 
   7   8   2   57.84    2.37 
  -8  -8  -2   48.36    1.77 
  -8  -8  -2   47.81    2.65 
  -8  -8  -2   49.45    1.89 
  -8  -8  -2   48.44    3.50 
   8   8   2   49.32    2.01 
   8   8   2   50.91    2.72 
  -9  -8  -2   65.16    2.15 
  -9  -8  -2   69.18    2.26 
  -9  -8  -2   63.08    4.05 
   9   8   2   63.04    3.08 
   9   8   2   66.62    2.35 
 -10  -8  -2   13.66    0.84 
 -10  -8  -2   12.61    0.78 
  10   8   2   13.84    0.92 
 -11  -8  -2   13.28    0.70 
 -11  -8  -2   14.18    0.69 
  11   8   2   13.73    0.78 
   7  -9  -2   27.94    1.20 
   7  -9  -2   25.32    0.91 
   7  -9  -2   24.24    0.92 
   7  -9  -2   26.65    0.95 
  -7   9   2   26.18    1.21 
   6  -9  -2   59.36    2.20 
   6  -9  -2   59.88    1.91 
   6  -9  -2   56.63    1.98 
   6  -9  -2   58.91    1.83 
   6  -9  -2   59.83    1.90 
  -6   9   2   57.64    2.23 
   5  -9  -2   22.05    1.01 
   5  -9  -2   23.53    1.88 
   5  -9  -2   22.69    1.41 
   5  -9  -2   22.23    1.07 
   5  -9  -2   22.36    1.17 
   5  -9  -2   23.32    1.09 
   5  -9  -2   23.29    1.23 
   4  -9  -2    1.43    0.51 
   4  -9  -2    1.25    0.43 
   4  -9  -2    1.36    0.79 
   4  -9  -2    1.56    0.41 
   4  -9  -2    1.34    0.38 
   4  -9  -2    1.73    0.61 
   4  -9  -2    1.15    0.38 
  -4   9   2    1.54    0.81 
   3  -9  -2    3.09    0.64 
   3  -9  -2    2.20    0.46 
   3  -9  -2    4.63    1.19 
   3  -9  -2    4.35    0.64 
   3  -9  -2    3.56    0.53 
   3  -9  -2    5.12    0.63 
   3  -9  -2    4.23    0.83 
  -3   9   2    3.99    1.03 
   2  -9  -2   45.99    1.95 
   2  -9  -2   45.03    2.23 
   2  -9  -2   42.02    1.86 
   2  -9  -2   40.70    1.76 
   2  -9  -2   43.20    1.68 
   2  -9  -2   45.78    1.73 
   2  -9  -2   48.03    2.79 
   2  -9  -2   44.56    1.70 
  -2   9   2   46.77    2.62 
   1  -9  -2   77.44    5.44 
   1  -9  -2   76.72    2.61 
   1  -9  -2   81.26    2.83 
   1  -9  -2   77.75    2.57 
   1  -9  -2   77.70    2.56 
   1  -9  -2   85.24    3.81 
   1  -9  -2   75.20    2.64 
  -1   9   2   82.75    3.61 
   0  -9  -2   47.59    4.18 
   0  -9  -2   54.04    2.87 
   0   9   2   48.61    2.81 
   0   9   2   54.16    2.76 
  -1  -9  -2    4.86    1.74 
  -1  -9  -2    6.00    1.32 
   1   9   2    5.63    1.10 
   1   9   2    6.59    1.38 
  -2  -9  -2   30.86    3.32 
  -2  -9  -2   28.72    2.13 
   2   9   2   30.59    2.05 
   2   9   2   28.11    2.12 
  -3  -9  -2   90.68    5.75 
   3   9   2   82.35    3.81 
   3   9   2   87.79    3.71 
  -4  -9  -2   40.01    3.78 
  -4  -9  -2   37.83    2.10 
   4   9   2   40.13    2.37 
   4   9   2   38.60    2.49 
  -5  -9  -2   14.31    3.09 
  -5  -9  -2    8.18    0.75 
  -5  -9  -2    9.54    0.81 
  -5  -9  -2    7.83    1.11 
   5   9   2   12.05    1.59 
   5   9   2   11.00    0.92 
  -6  -9  -2    3.53    0.56 
  -6  -9  -2    3.23    0.90 
  -6  -9  -2    2.51    0.48 
  -6  -9  -2    4.68    1.51 
   6   9   2    2.72    0.64 
   6   9   2    4.42    1.04 
   6   9   2    2.70    0.97 
  -7  -9  -2   12.54    0.84 
  -7  -9  -2    7.80    1.15 
  -7  -9  -2    8.24    1.85 
  -7  -9  -2   11.25    0.87 
   7   9   2   10.35    0.85 
   7   9   2   11.19    1.04 
   7   9   2   12.29    1.65 
  -8  -9  -2   49.23    3.53 
  -8  -9  -2   49.78    1.76 
  -8  -9  -2   49.80    1.85 
   8   9   2   52.81    2.01 
   8   9   2   49.87    1.96 
   8   9   2   46.02    2.66 
  -9  -9  -2   80.89    2.45 
  -9  -9  -2   79.59    2.51 
   9   9   2   78.41    2.59 
 -10  -9  -2   20.07    0.90 
 -10  -9  -2   19.25    0.88 
  10   9   2   19.52    0.99 
 -11  -9  -2    5.20    0.43 
 -11  -9  -2    5.97    0.43 
   6 -10  -2   30.48    1.05 
   6 -10  -2   33.51    1.13 
   6 -10  -2   32.00    1.10 
  -6  10   2   32.29    1.35 
   5 -10  -2   42.62    1.46 
   5 -10  -2   40.17    1.38 
   5 -10  -2   41.26    1.44 
   5 -10  -2   38.70    1.67 
   5 -10  -2   40.56    1.43 
  -5  10   2   38.33    1.75 
   4 -10  -2   16.22    0.89 
   4 -10  -2   16.59    0.96 
   4 -10  -2   17.27    0.91 
   4 -10  -2   17.26    1.61 
   4 -10  -2   15.59    1.07 
   4 -10  -2   14.95    0.85 
  -4  10   2   15.82    1.27 
   3 -10  -2    0.44    0.74 
   3 -10  -2    0.58    0.34 
   3 -10  -2    0.33    0.33 
   3 -10  -2    0.33    0.35 
   3 -10  -2    0.43    0.38 
   3 -10  -2    0.18    0.49 
  -3  10   2    0.19    0.58 
  -3  10   2    0.22    0.68 
   2 -10  -2   41.51    2.41 
   2 -10  -2   33.23    2.38 
   2 -10  -2   35.01    1.47 
   2 -10  -2   35.89    1.51 
   2 -10  -2   35.44    1.60 
   2 -10  -2   37.85    1.51 
  -2  10   2   35.24    2.33 
  -2  10   2   33.79    1.93 
   1 -10  -2   48.51    4.42 
   1 -10  -2   50.67    2.94 
   1 -10  -2   50.17    1.88 
   1 -10  -2   51.88    1.90 
   1 -10  -2   50.93    1.96 
   1 -10  -2   50.67    1.91 
  -1  10   2   52.33    2.84 
   0 -10  -2   93.53    2.94 
   0 -10  -2   89.71    2.95 
   0 -10  -2  102.28    4.25 
   0 -10  -2   91.61    6.02 
   0 -10  -2   90.71    2.99 
   0  10   2   95.00    4.01 
  -1 -10  -2   19.76    1.84 
  -1 -10  -2   16.51    1.10 
  -1 -10  -2   17.86    2.67 
  -1 -10  -2   18.18    1.13 
  -1 -10  -2   17.47    1.13 
   1  10   2   18.34    1.11 
   1  10   2   18.22    1.62 
  -2 -10  -2   16.80    1.21 
  -2 -10  -2   18.40    1.12 
  -2 -10  -2   15.78    2.56 
  -2 -10  -2   18.88    1.08 
   2  10   2   17.56    1.70 
   2  10   2   19.03    1.11 
  -3 -10  -2   45.14    1.84 
  -3 -10  -2   49.37    4.30 
  -3 -10  -2   46.31    1.77 
   3  10   2   49.72    2.72 
   3  10   2   45.95    1.82 
  -4 -10  -2   77.16    2.51 
  -4 -10  -2   81.30    5.54 
  -4 -10  -2   69.94    2.54 
   4  10   2   79.81    3.50 
   4  10   2   76.74    2.51 
  -5 -10  -2   55.04    1.97 
  -5 -10  -2   60.29    4.79 
  -5 -10  -2   60.33    2.82 
  -5 -10  -2   55.19    2.02 
   5  10   2   56.53    2.05 
   5  10   2   60.40    2.98 
  -6 -10  -2    5.41    0.60 
  -6 -10  -2    7.39    0.69 
   6  10   2    8.58    1.33 
   6  10   2    6.70    0.70 
  -7 -10  -2   26.95    1.19 
  -7 -10  -2   26.14    1.24 
   7  10   2   27.05    2.01 
   7  10   2   27.84    1.31 
  -8 -10  -2   35.85    1.42 
  -8 -10  -2   37.59    1.40 
   8  10   2   36.99    1.48 
  -9 -10  -2   86.91    2.49 
  -9 -10  -2   80.98    2.47 
 -10 -10  -2   37.67    1.23 
 -10 -10  -2   36.87    1.24 
   5 -11  -2   60.23    1.73 
   5 -11  -2   56.77    1.71 
   5 -11  -2   59.98    1.74 
  -5  11   2   56.68    1.75 
  -5  11   2   54.86    1.92 
   4 -11  -2    6.92    0.56 
   4 -11  -2    6.84    0.55 
   4 -11  -2    6.90    0.54 
  -4  11   2    5.69    0.70 
   3 -11  -2    0.28    0.27 
   3 -11  -2    0.38    0.27 
   3 -11  -2    0.18    0.60 
   3 -11  -2    0.36    0.27 
  -3  11   2    0.22    0.50 
   2 -11  -2   24.68    1.92 
   2 -11  -2   22.98    1.09 
   2 -11  -2   20.94    1.06 
   2 -11  -2   22.11    1.11 
   2 -11  -2   22.97    1.15 
  -2  11   2   22.33    1.49 
   1 -11  -2   81.64    2.54 
   1 -11  -2   79.28    2.61 
   1 -11  -2   77.73    2.56 
   1 -11  -2   83.31    2.57 
   1 -11  -2   80.34    3.66 
  -1  11   2   75.46    3.54 
   0 -11  -2   60.76    4.88 
   0 -11  -2   65.68    2.23 
   0 -11  -2   66.67    3.31 
   0 -11  -2   62.46    2.23 
   0 -11  -2   63.67    2.18 
   0  11   2   63.69    3.16 
   0  11   2   63.08    2.17 
  -1 -11  -2   10.18    1.53 
  -1 -11  -2    8.52    2.29 
  -1 -11  -2   11.06    0.88 
  -1 -11  -2   12.30    0.96 
   1  11   2   12.78    0.87 
   1  11   2   16.42    1.94 
  -2 -11  -2    6.46    0.67 
  -2 -11  -2    7.77    0.74 
  -2 -11  -2    4.95    1.83 
  -2 -11  -2    8.14    0.85 
   2  11   2    6.62    0.64 
   2  11   2   10.91    1.63 
  -3 -11  -2   60.41    2.13 
  -3 -11  -2   59.42    2.07 
  -3 -11  -2   54.60    4.59 
   3  11   2   58.83    2.07 
   3  11   2   63.21    3.12 
  -4 -11  -2  131.34    3.77 
  -4 -11  -2  127.87    3.80 
  -4 -11  -2  121.30    7.00 
   4  11   2  125.33    3.70 
   4  11   2  132.12    4.83 
  -5 -11  -2   62.88    2.13 
  -5 -11  -2   62.10    4.83 
  -5 -11  -2   63.24    2.72 
  -5 -11  -2   62.30    2.07 
   5  11   2   60.84    3.03 
   5  11   2   61.85    2.12 
  -6 -11  -2    6.59    0.60 
  -6 -11  -2    6.83    0.65 
   6  11   2    6.47    0.66 
   6  11   2    4.81    1.16 
  -7 -11  -2    9.91    0.69 
  -7 -11  -2    8.76    0.70 
   7  11   2    8.39    0.67 
  -8 -11  -2   40.30    1.47 
  -8 -11  -2   44.92    1.47 
   8  11   2   43.62    1.49 
  -9 -11  -2   42.37    1.38 
   3 -12  -2    0.95    0.25 
   3 -12  -2    0.91    0.29 
  -3  12   2    1.37    0.29 
   2 -12  -2    5.03    0.51 
   2 -12  -2    4.78    0.50 
   2 -12  -2    4.22    0.46 
  -2  12   2    5.40    0.51 
   1 -12  -2   42.90    1.55 
   1 -12  -2   43.98    1.57 
   1 -12  -2   40.31    2.46 
  -1  12   2   41.74    1.52 
   0 -12  -2   64.99    2.12 
   0 -12  -2   59.59    3.11 
   0 -12  -2   66.43    2.17 
   0  12   2   62.17    2.07 
  -1 -12  -2   57.66    5.58 
  -1 -12  -2   76.66    2.34 
  -1 -12  -2   70.45    2.34 
   1  12   2   74.29    2.29 
   1  12   2   69.34    4.04 
  -2 -12  -2    0.15    1.17 
  -2 -12  -2    1.46    0.38 
  -2 -12  -2    1.77    0.41 
   2  12   2    1.48    0.85 
   2  12   2    2.38    0.45 
  -3 -12  -2   29.34    1.29 
  -3 -12  -2   25.25    3.18 
  -3 -12  -2   29.83    1.27 
   3  12   2   28.87    1.21 
   3  12   2   27.95    2.00 
  -4 -12  -2   54.70    1.92 
  -4 -12  -2   54.95    1.88 
  -4 -12  -2   52.24    5.68 
   4  12   2   54.31    3.47 
   4  12   2   54.21    1.85 
  -5 -12  -2   95.09    2.93 
  -5 -12  -2  100.04    2.92 
   5  12   2   97.23    2.87 
  -6 -12  -2   32.85    1.23 
  -6 -12  -2   34.07    1.30 
   6  12   2   34.28    1.28 
  -7 -12  -2    0.97    0.26 
  -7 -12  -2    1.14    0.28 
   7  12   2    1.82    0.39 
  -8 -12  -2   27.54    0.96 
  -8 -12  -2   25.40    0.95 
   2 -13  -2    2.22    0.30 
  -2  13   2    2.83    0.33 
   1 -13  -2   38.88    1.32 
   1 -13  -2   38.34    1.30 
  -1  13   2   38.61    1.30 
   0 -13  -2   49.33    1.63 
   0 -13  -2   47.32    1.59 
   0  13   2   47.86    1.57 
  -1 -13  -2   35.45    1.35 
  -1 -13  -2   36.46    1.33 
   1  13   2   35.41    1.30 
  -2 -13  -2    8.34    0.64 
  -2 -13  -2    7.06    0.59 
   2  13   2    8.92    0.64 
  -3 -13  -2    7.90    0.65 
  -3 -13  -2    9.10    0.60 
   3  13   2    7.91    0.60 
  -4 -13  -2   28.04    1.11 
  -4 -13  -2   30.00    1.19 
   4  13   2   29.31    1.13 
  -5 -13  -2   42.13    1.43 
  -5 -13  -2   40.04    1.55 
   5  13   2   44.21    1.43 
  -6 -13  -2   20.27    0.84 
   6  13   2   19.89    0.85 
  -7 -13  -2    2.61    0.29 
  -7 -13  -2    2.24    0.26 
   7  13   2    2.59    0.33 
  -1 -14  -2   23.60    0.90 
   1  14   2   24.78    0.87 
  -2 -14  -2   20.42    0.82 
   2  14   2   19.65    0.76 
  -3 -14  -2    0.73    0.21 
  -3 -14  -2    0.94    0.23 
   3  14   2    0.78    0.25 
  -4 -14  -2   19.17    0.77 
  -4 -14  -2   19.54    0.76 
   4  14   2   21.54    0.78 
  -5 -14  -2   63.18    1.84 
   5  14   2   66.32    1.82 
   4  13  -3    4.83    0.55 
   4  13  -3    6.55    0.45 
  -4 -13   3    6.11    0.42 
   3  13  -3    1.87    0.29 
   3  13  -3    2.22    0.45 
  -3 -13   3    1.16    0.23 
   2  13  -3   33.31    1.16 
   2  13  -3   33.90    1.47 
  -2 -13   3   33.41    1.21 
  -2 -13   3   34.25    1.17 
   1  13  -3   57.56    1.72 
   1  13  -3   53.05    1.97 
  -1 -13   3   55.76    1.70 
  -1 -13   3   54.35    1.76 
   0  13  -3   36.18    1.56 
   0  13  -3   38.53    1.27 
   0 -13   3   36.26    1.31 
  -1  13  -3   10.25    0.83 
  -1  13  -3   10.84    0.62 
   1 -13   3   11.10    0.64 
  -2  13  -3    6.92    0.70 
  -2  13  -3    6.56    0.53 
   2 -13   3    6.81    0.54 
   2 -13   3    7.80    0.52 
  -3  13  -3   37.17    1.44 
   3 -13   3   34.21    1.16 
   3 -13   3   38.08    1.21 
   6  12  -3   31.19    1.03 
  -6 -12   3   29.91    0.99 
  -6 -12   3   29.21    1.01 
   5  12  -3   49.83    1.56 
   5  12  -3   45.94    1.76 
  -5 -12   3   49.54    1.55 
  -5 -12   3   49.53    1.50 
   4  12  -3   19.34    0.88 
   4  12  -3   17.87    1.13 
  -4 -12   3   18.52    0.86 
  -4 -12   3   19.34    0.81 
   3  12  -3    0.46    0.50 
   3  12  -3    0.91    0.31 
  -3 -12   3    0.22    0.24 
   2  12  -3   23.67    1.07 
   2  12  -3   24.28    1.42 
  -2 -12   3   23.57    1.04 
  -2 -12   3   23.14    1.09 
   1  12  -3   61.35    2.01 
   1  12  -3   63.05    2.40 
  -1 -12   3   62.50    2.08 
  -1 -12   3   62.82    2.02 
   0  12  -3   67.09    2.57 
   0  12  -3   65.52    2.14 
   0 -12   3   69.17    2.15 
   0 -12   3   70.57    2.24 
  -1  12  -3   20.00    0.95 
  -1  12  -3   18.72    1.28 
   1 -12   3   20.03    1.00 
   1 -12   3   19.10    1.09 
  -2  12  -3    1.92    0.54 
  -2  12  -3    1.94    0.38 
   2 -12   3    1.34    0.35 
   2 -12   3    1.57    0.33 
  -3  12  -3   34.49    1.63 
  -3  12  -3   32.60    1.24 
   3 -12   3   35.70    1.32 
   3 -12   3   36.50    1.31 
  -4  12  -3   46.51    1.84 
   4 -12   3   47.92    1.55 
   4 -12   3   46.87    1.54 
  -5  12  -3   24.78    1.16 
   5 -12   3   26.34    0.96 
   7  11  -3    2.79    0.35 
  -7 -11   3    2.54    0.29 
   6  11  -3   34.34    1.24 
   6  11  -3   34.74    1.53 
  -6 -11   3   35.13    1.22 
  -6 -11   3   35.17    1.24 
   5  11  -3   71.62    2.60 
   5  11  -3   73.93    2.30 
  -5 -11   3   76.17    2.27 
  -5 -11   3   78.00    2.32 
   4  11  -3   58.72    2.36 
   4  11  -3   61.62    1.97 
   4  11  -3   59.97    2.00 
  -4 -11   3   60.53    1.93 
  -4 -11   3   60.37    2.00 
   3  11  -3    7.79    0.65 
   3  11  -3    9.29    1.40 
   3  11  -3    5.94    0.82 
   3  11  -3    6.57    0.57 
  -3 -11   3    4.75    0.50 
  -3 -11   3    6.13    0.54 
  -3 -11   3    2.96    1.76 
   2  11  -3    9.24    0.74 
   2  11  -3    7.63    1.37 
   2  11  -3    8.37    1.00 
  -2 -11   3    8.32    0.69 
  -2 -11   3    9.83    0.81 
  -2 -11   3    9.95    2.62 
   1  11  -3   69.85    2.74 
   1  11  -3   70.58    2.27 
  -1 -11   3   60.38    4.82 
  -1 -11   3   70.27    2.33 
  -1 -11   3   70.81    2.26 
   0  11  -3   79.60    2.54 
   0  11  -3   84.58    3.08 
   0 -11   3   80.17    2.62 
   0 -11   3   78.52    5.48 
  -1  11  -3   68.32    2.26 
  -1  11  -3   68.11    2.76 
   1 -11   3   70.44    2.34 
   1 -11   3   63.23    4.90 
   1 -11   3   72.26    2.30 
  -2  11  -3    2.16    0.46 
  -2  11  -3    2.42    0.67 
   2 -11   3    2.54    0.46 
   2 -11   3    2.07    0.44 
   2 -11   3    3.08    1.85 
  -3  11  -3   17.15    1.32 
  -3  11  -3   17.58    0.99 
   3 -11   3   16.19    1.71 
   3 -11   3   18.34    0.96 
   3 -11   3   17.34    0.98 
  -4  11  -3   41.78    1.93 
   4 -11   3   43.20    1.57 
   4 -11   3   43.98    1.56 
   4 -11   3   38.36    2.37 
  -5  11  -3   42.61    1.85 
   5 -11   3   41.31    1.49 
  -6  11  -3   10.37    0.83 
   6 -11   3    8.77    0.59 
   6 -11   3   10.23    0.60 
   8  10  -3   17.05    0.70 
   8  10  -3   14.85    0.68 
  -8 -10   3   17.30    0.68 
  -8 -10   3   15.84    0.70 
   7  10  -3    4.77    0.68 
   7  10  -3    5.14    0.48 
   7  10  -3    4.02    0.44 
  -7 -10   3    5.22    0.45 
   6  10  -3   34.69    1.33 
   6  10  -3   32.04    1.31 
   6  10  -3   33.92    1.67 
  -6 -10   3   33.93    1.27 
  -6 -10   3   32.13    1.28 
   5  10  -3   72.41    2.26 
   5  10  -3   70.14    2.67 
   5  10  -3   70.74    2.30 
   5  10  -3   67.95    3.17 
  -5 -10   3   70.89    2.28 
   4  10  -3   78.17    3.45 
   4  10  -3   76.70    2.95 
   4  10  -3   80.56    2.52 
   4  10  -3   80.08    2.49 
  -4 -10   3   80.14    2.52 
   3  10  -3   20.56    1.11 
   3  10  -3   21.36    1.80 
   3  10  -3   19.29    1.10 
   3  10  -3   21.25    1.56 
  -3 -10   3   18.08    2.91 
   2  10  -3    0.47    0.45 
   2  10  -3    0.70    0.69 
   2  10  -3    1.00    0.49 
   2  10  -3    0.50    0.82 
  -2 -10   3    0.66    0.32 
  -2 -10   3    0.68    0.46 
  -2 -10   3   -0.20    1.15 
   1  10  -3   60.21    2.59 
   1  10  -3   54.32    2.03 
   1  10  -3   62.59    2.97 
  -1 -10   3   55.70    1.97 
  -1 -10   3   60.41    4.75 
  -1 -10   3   52.98    2.05 
   0  10  -3  111.84    3.91 
   0  10  -3  111.47    3.33 
   0 -10   3  110.15    3.29 
   0 -10   3  106.50    6.59 
   0 -10   3  109.70    3.38 
  -1  10  -3   75.27    2.96 
  -1  10  -3   73.14    2.44 
   1 -10   3   71.45    2.43 
   1 -10   3   72.12    2.46 
   1 -10   3   71.80    5.30 
  -2  10  -3    2.96    0.55 
  -2  10  -3    3.52    0.85 
   2 -10   3    2.33    1.00 
   2 -10   3    1.39    1.36 
   2 -10   3    2.47    0.50 
   2 -10   3    2.96    0.55 
  -3  10  -3    7.17    0.94 
  -3  10  -3    9.55    1.90 
  -3  10  -3    5.92    0.66 
   3 -10   3    7.99    0.76 
   3 -10   3    7.21    0.71 
   3 -10   3    9.87    2.62 
   3 -10   3    8.76    1.41 
  -4  10  -3   29.44    2.13 
  -4  10  -3   29.09    1.69 
   4 -10   3   31.14    2.17 
   4 -10   3   29.89    1.37 
   4 -10   3   27.91    1.30 
  -5  10  -3   52.41    2.22 
  -5  10  -3   49.37    2.84 
   5 -10   3   50.15    1.72 
   5 -10   3   48.49    2.74 
   5 -10   3   50.06    1.78 
  -6  10  -3   29.08    1.54 
   6 -10   3   27.04    1.12 
   6 -10   3   28.83    1.18 
   6 -10   3   27.18    2.19 
  -7  10  -3    1.60    0.44 
   7 -10   3    1.54    0.29 
   7 -10   3    2.84    0.35 
   9   9  -3   53.60    1.53 
  -9  -9   3   47.14    1.65 
  -9  -9   3   50.81    1.54 
   8   9  -3   39.93    1.68 
   8   9  -3   44.07    1.45 
   8   9  -3   43.82    1.46 
  -8  -9   3   45.47    1.43 
   7   9  -3    1.83    0.39 
   7   9  -3    1.86    0.42 
   7   9  -3    1.61    0.61 
  -7  -9   3    2.40    0.37 
   6   9  -3   36.23    1.46 
   6   9  -3   32.96    2.21 
   6   9  -3   37.00    1.88 
   6   9  -3   36.37    1.41 
   6   9  -3   36.19    1.45 
  -6  -9   3   36.59    1.45 
  -6  -9   3   37.08    3.12 
   5   9  -3   79.77    2.62 
   5   9  -3   80.98    2.61 
   5   9  -3   82.45    3.01 
   5   9  -3   83.14    3.62 
   5   9  -3   80.34    2.56 
  -5  -9   3   82.29    4.76 
  -5  -9   3   82.98    2.60 
   4   9  -3  126.51    4.78 
   4   9  -3  127.72    3.73 
   4   9  -3  131.21    4.28 
   4   9  -3  129.11    3.73 
  -4  -9   3  128.61    6.18 
  -4  -9   3  124.52    4.61 
  -4  -9   3  125.78    3.72 
   3   9  -3   24.50    1.89 
   3   9  -3   23.81    1.33 
   3   9  -3   25.03    1.80 
   3   9  -3   25.05    1.21 
   3   9  -3   22.14    1.25 
  -3  -9   3   20.08    3.03 
  -3  -9   3   26.03    1.72 
  -3  -9   3   23.20    1.16 
   2   9  -3   11.74    1.61 
   2   9  -3   12.78    0.98 
   2   9  -3    6.76    0.70 
   2   9  -3    7.73    0.75 
   2   9  -3    9.49    1.18 
  -2  -9   3    9.95    0.81 
  -2  -9   3    7.88    2.25 
  -2  -9   3    7.74    1.15 
  -2  -9   3    7.65    0.78 
   1   9  -3   32.36    1.49 
   1   9  -3   30.37    1.42 
   1   9  -3   31.01    1.95 
   1   9  -3   30.12    2.03 
   1   9  -3   31.96    2.22 
  -1  -9   3   32.52    3.48 
  -1  -9   3   28.51    1.42 
   0   9  -3   70.02    3.16 
   0   9  -3   54.75    2.70 
   0   9  -3   67.04    2.85 
   0   9  -3   71.09    3.23 
   0   9  -3   77.69    2.57 
   0  -9   3   67.56    2.36 
   0  -9   3   73.44    5.30 
  -1   9  -3   70.17    2.39 
  -1   9  -3   72.66    3.27 
  -1   9  -3   69.15    2.87 
  -1   9  -3   72.03    2.61 
   1  -9   3   67.68    2.57 
   1  -9   3   65.27    2.36 
   1  -9   3   72.14    5.24 
   1  -9   3   67.93    2.36 
  -2   9  -3   23.98    1.67 
  -2   9  -3   24.04    1.87 
  -2   9  -3   21.64    1.29 
   2  -9   3   24.54    1.92 
   2  -9   3   21.67    1.20 
   2  -9   3   22.30    1.25 
   2  -9   3   23.59    3.10 
  -3   9  -3   28.99    2.02 
  -3   9  -3   25.48    1.71 
  -3   9  -3   27.44    1.49 
   3  -9   3   27.56    2.05 
   3  -9   3   26.53    1.28 
   3  -9   3   23.82    1.31 
   3  -9   3   23.20    3.13 
   3  -9   3   26.22    1.50 
  -4   9  -3   27.50    1.99 
  -4   9  -3   27.30    1.68 
   4  -9   3   27.67    1.41 
   4  -9   3   26.34    1.25 
   4  -9   3   28.98    2.11 
   4  -9   3   27.82    1.34 
  -5   9  -3   44.51    2.16 
  -5   9  -3   41.72    2.49 
   5  -9   3   44.80    1.64 
   5  -9   3   44.77    2.65 
   5  -9   3   43.17    1.69 
  -6   9  -3   57.71    2.99 
  -6   9  -3   62.38    2.56 
   6  -9   3   63.34    2.04 
   6  -9   3   60.73    2.11 
   6  -9   3   61.44    3.12 
  -7   9  -3   15.27    1.15 
   7  -9   3   13.70    0.78 
   7  -9   3   13.02    1.46 
   7  -9   3   12.95    0.78 
  -8   9  -3    3.47    0.59 
   8  -9   3    3.29    0.39 
   8  -9   3    3.21    0.36 
   9   8  -3   58.29    1.73 
   9   8  -3   55.82    1.75 
   9   8  -3   56.09    1.93 
   9   8  -3   58.67    1.76 
  -9  -8   3   58.89    1.70 
  -9  -8   3   56.77    1.77 
   8   8  -3   46.49    1.64 
   8   8  -3   48.34    1.63 
   8   8  -3   46.56    1.63 
   8   8  -3   44.33    1.90 
  -8  -8   3   47.88    1.58 
   7   8  -3   23.21    1.20 
   7   8  -3   24.03    1.17 
   7   8  -3   26.38    1.90 
   7   8  -3   24.88    1.16 
   7   8  -3   22.29    1.51 
   7   8  -3   25.21    1.10 
  -7  -8   3   25.83    1.09 
  -7  -8   3   18.95    2.45 
   6   8  -3   24.91    1.23 
   6   8  -3   23.59    1.91 
   6   8  -3   24.91    1.36 
   6   8  -3   26.97    1.68 
   6   8  -3   23.98    1.21 
  -6  -8   3   31.73    3.06 
   5   8  -3   67.12    2.29 
   5   8  -3   64.16    2.22 
   5   8  -3   64.23    2.30 
   5   8  -3   68.18    2.71 
   5   8  -3   67.20    3.23 
   5   8  -3   68.58    3.26 
  -5  -8   3   72.35    4.52 
  -5  -8   3   66.18    2.25 
  -5  -8   3   66.52    3.02 
   4   8  -3  103.21    3.19 
   4   8  -3  104.14    3.30 
   4   8  -3  106.22    4.14 
   4   8  -3  105.56    3.73 
   4   8  -3  104.09    3.21 
   4   8  -3  114.85    4.31 
   4   8  -3  106.93    3.27 
  -4  -8   3  100.93    3.18 
  -4  -8   3  106.84    4.04 
  -4  -8   3  112.30    5.69 
   3   8  -3   56.15    2.74 
   3   8  -3   52.83    2.77 
  -3  -8   3   49.98    3.64 
  -3  -8   3   55.21    4.45 
  -3  -8   3   57.43    2.60 
   2   8  -3    2.08    0.90 
   2   8  -3    2.79    0.96 
  -2  -8   3    1.58    0.62 
  -2  -8   3    1.04    1.40 
  -2  -8   3    0.98    1.89 
   1   8  -3   16.51    1.51 
   1   8  -3   19.39    1.68 
  -1  -8   3   23.62    3.14 
  -1  -8   3   18.85    1.39 
   0   8  -3  106.47    4.06 
   0   8  -3  103.17    4.02 
   0  -8   3  110.92    6.67 
  -1   8  -3   90.30    3.66 
  -1   8  -3   86.19    3.60 
   1  -8   3   98.72    6.19 
   1  -8   3   88.21    3.65 
  -2   8  -3  116.67    4.41 
   2  -8   3  121.15    4.56 
   2  -8   3  125.89    7.02 
  -3   8  -3   15.57    1.55 
   3  -8   3   15.98    1.55 
   3  -8   3   14.91    2.67 
  -4   8  -3   52.11    2.71 
  -4   8  -3   50.08    2.37 
   4  -8   3   46.89    1.85 
   4  -8   3   54.91    2.86 
   4  -8   3   51.83    1.86 
   4  -8   3   46.14    1.94 
  -5   8  -3  168.86    5.37 
  -5   8  -3  170.00    5.94 
   5  -8   3  168.00    4.82 
   5  -8   3  169.24    6.14 
   5  -8   3  172.56    4.74 
  -6   8  -3   93.40    3.99 
  -6   8  -3   95.14    3.49 
   6  -8   3   98.09    2.93 
   6  -8   3   94.54    4.16 
   6  -8   3   92.96    2.97 
  -7   8  -3   15.75    1.34 
  -7   8  -3   14.66    1.57 
   7  -8   3   13.80    1.58 
   7  -8   3   15.21    0.88 
   7  -8   3   17.12    1.00 
  -8   8  -3   -0.05    0.84 
  -8   8  -3   -0.05    0.43 
   8  -8   3    0.21    0.25 
   8  -8   3    0.29    1.15 
   8  -8   3    0.79    0.34 
  -9   8  -3   15.57    1.01 
   9  -8   3   18.09    0.77 
   9   7  -3   68.01    2.12 
   9   7  -3   71.53    2.10 
   9   7  -3   69.38    2.35 
   9   7  -3   67.62    2.10 
   8   7  -3   85.37    2.62 
   8   7  -3   82.99    2.92 
   8   7  -3   82.73    2.61 
   8   7  -3   83.48    2.58 
  -8  -7   3   83.34    2.53 
   7   7  -3   25.34    1.25 
   7   7  -3   24.28    1.14 
   7   7  -3   25.89    1.29 
   7   7  -3   24.21    1.18 
   7   7  -3   25.00    1.92 
   7   7  -3   23.59    1.58 
   7   7  -3   26.15    1.96 
  -7  -7   3   19.43    2.60 
   6   7  -3   28.32    2.06 
   6   7  -3   29.92    1.82 
   6   7  -3   27.94    1.42 
   6   7  -3   31.12    2.12 
   6   7  -3   27.92    1.32 
   6   7  -3   26.55    1.34 
   6   7  -3   29.16    1.30 
  -6  -7   3   32.51    3.10 
  -6  -7   3   29.52    1.93 
   5   7  -3  100.86    3.60 
   5   7  -3  105.97    4.14 
   5   7  -3  107.39    4.23 
   5   7  -3  100.55    3.21 
   5   7  -3  100.13    3.13 
   5   7  -3  100.04    3.16 
   5   7  -3   98.88    3.25 
  -5  -7   3  107.81    4.00 
  -5  -7   3  112.59    5.74 
   4   7  -3   69.20    3.23 
   4   7  -3   76.34    3.35 
  -4  -7   3   73.34    3.10 
  -4  -7   3   79.51    4.55 
   3   7  -3   75.15    3.24 
   3   7  -3   79.76    3.33 
  -3  -7   3   74.12    4.18 
  -3  -7   3   81.22    3.14 
  -3  -7   3   74.75    5.09 
   2   7  -3    2.54    0.89 
   2   7  -3    3.56    0.93 
   2   7  -3    3.84    1.17 
  -2  -7   3    2.42    1.06 
  -2  -7   3    4.38    0.84 
  -2  -7   3    2.30    1.81 
   1   7  -3    2.51    1.01 
   1   7  -3    4.59    1.00 
   1   7  -3    4.09    0.88 
  -1  -7   3    4.66    0.83 
  -1  -7   3    6.86    2.47 
   0   7  -3   82.04    3.35 
   0   7  -3   86.63    3.42 
   0  -7   3   88.08    3.10 
   0  -7   3   90.86    5.83 
  -1   7  -3  210.25    6.50 
  -1   7  -3  202.03    6.44 
   1  -7   3  204.30    6.43 
   1  -7   3  215.11    9.71 
  -2   7  -3   81.45    3.33 
   2  -7   3   84.15    3.40 
   2  -7   3   84.28    5.75 
  -3   7  -3   12.97    1.26 
   3  -7   3   11.95    1.33 
   3  -7   3   16.20    3.25 
  -4   7  -3   16.04    1.49 
   4  -7   3   17.52    1.59 
  -5   7  -3   44.37    2.46 
   5  -7   3   41.28    1.63 
   5  -7   3   40.37    1.66 
   5  -7   3   41.87    2.14 
   5  -7   3   41.93    2.51 
  -6   7  -3  114.92    4.53 
   6  -7   3  115.27    3.39 
   6  -7   3  109.41    3.45 
   6  -7   3  118.06    4.75 
   6  -7   3  113.16    3.95 
  -7   7  -3   44.45    2.56 
   7  -7   3   41.18    1.69 
   7  -7   3   43.83    2.65 
   7  -7   3   40.60    1.59 
   7  -7   3   41.70    2.11 
  -8   7  -3    0.43    0.65 
  -8   7  -3    0.91    0.57 
   8  -7   3    0.73    0.77 
   8  -7   3    0.63    0.58 
   8  -7   3    0.02    0.35 
   8  -7   3    0.44    0.34 
  -9   7  -3    3.22    0.63 
   9  -7   3    3.16    0.41 
   9  -7   3    3.91    0.44 
 -10   7  -3   21.55    1.10 
  10  -7   3   22.27    0.85 
  10  -7   3   21.58    0.83 
  10   6  -3    9.01    0.53 
  10   6  -3    9.82    0.79 
  10   6  -3    9.44    0.55 
 -10  -6   3    9.70    0.56 
   9   6  -3   36.37    1.34 
   9   6  -3   37.77    1.67 
   9   6  -3   35.53    1.37 
   9   6  -3   35.70    1.35 
   8   6  -3   23.96    1.18 
   8   6  -3   23.80    1.88 
   8   6  -3   24.51    1.53 
   8   6  -3   22.09    1.12 
   8   6  -3   24.34    1.15 
   8   6  -3   21.01    1.83 
  -8  -6   3   19.96    2.61 
   7   6  -3   27.97    1.29 
   7   6  -3   26.48    1.29 
   7   6  -3   26.78    1.98 
   7   6  -3   25.85    1.23 
   7   6  -3   25.14    1.67 
   7   6  -3   26.48    1.34 
   7   6  -3   26.51    1.98 
  -7  -6   3   23.40    2.86 
   6   6  -3    5.93    0.72 
   6   6  -3    7.60    1.31 
   6   6  -3    7.46    0.79 
   6   6  -3    4.68    0.97 
   6   6  -3    4.94    0.61 
   6   6  -3    4.71    0.58 
   6   6  -3    7.26    1.33 
  -6  -6   3    2.83    0.84 
  -6  -6   3    1.97    1.23 
   5   6  -3   47.00    2.57 
   5   6  -3   53.68    2.73 
  -5  -6   3   57.20    3.93 
  -5  -6   3   47.76    2.43 
   4   6  -3   61.86    2.87 
   4   6  -3   65.58    2.98 
  -4  -6   3   66.45    3.99 
  -4  -6   3   62.44    2.73 
   3   6  -3   92.77    3.63 
   3   6  -3   92.36    3.65 
   3   6  -3   99.32    4.51 
  -3  -6   3  100.95    3.53 
  -3  -6   3   96.77    4.56 
  -3  -6   3   93.81    5.64 
   2   6  -3   26.55    1.76 
   2   6  -3   27.22    2.11 
   2   6  -3   27.51    1.70 
  -2  -6   3   23.26    3.06 
  -2  -6   3   28.20    1.51 
   1   6  -3    2.35    0.76 
   1   6  -3    1.60    0.82 
   1   6  -3    1.87    0.71 
  -1  -6   3    0.71    1.54 
  -1  -6   3    1.71    0.50 
   0   6  -3   48.01    2.32 
   0   6  -3   48.59    2.28 
   0   6  -3   54.67    2.72 
   0  -6   3   51.83    2.04 
   0  -6   3   56.38    4.35 
  -1   6  -3  206.93    6.34 
  -1   6  -3  209.13    6.31 
   1  -6   3  215.09    9.33 
   1  -6   3  205.99    6.27 
   1  -6   3  214.41    5.96 
  -2   6  -3  106.64    4.03 
  -2   6  -3  109.91    3.89 
   2  -6   3  109.34    6.29 
   2  -6   3  110.24    3.89 
  -3   6  -3   37.74    2.29 
  -3   6  -3   41.78    2.12 
   3  -6   3   40.13    2.13 
   3  -6   3   37.57    3.77 
  -4   6  -3    6.21    1.09 
  -4   6  -3    3.28    1.00 
   4  -6   3    4.97    0.97 
  -5   6  -3   76.44    3.32 
   5  -6   3   76.11    3.41 
  -6   6  -3  111.32    4.38 
   6  -6   3  109.08    3.40 
   6  -6   3  115.57    4.55 
   6  -6   3  107.04    3.26 
   6  -6   3  108.76    3.87 
  -7   6  -3   43.41    2.54 
   7  -6   3   40.66    1.59 
   7  -6   3   39.53    1.70 
   7  -6   3   43.12    2.66 
   7  -6   3   41.67    2.18 
   7  -6   3   40.25    1.57 
  -8   6  -3    3.18    1.00 
   8  -6   3    2.93    0.49 
   8  -6   3    3.80    0.52 
   8  -6   3    5.50    0.94 
   8  -6   3    3.02    0.95 
  -9   6  -3    5.18    1.08 
   9  -6   3    5.97    0.57 
   9  -6   3    7.57    0.94 
   9  -6   3    7.47    0.59 
 -10   6  -3   38.00    1.70 
  10  -6   3   40.94    1.38 
  10  -6   3   39.54    1.34 
  10   5  -3    1.11    0.44 
  10   5  -3    0.76    0.28 
  10   5  -3    0.42    0.23 
 -10  -5   3    1.16    0.31 
   9   5  -3   25.61    1.11 
   9   5  -3   26.32    1.13 
   9   5  -3   25.43    1.16 
   9   5  -3   23.23    1.79 
   9   5  -3   26.20    1.42 
   8   5  -3   59.03    2.92 
   8   5  -3   65.03    2.14 
   8   5  -3   59.82    2.08 
   8   5  -3   60.77    2.14 
   8   5  -3   58.87    2.99 
   8   5  -3   61.86    2.53 
  -8  -5   3   58.52    4.04 
   7   5  -3   50.88    1.90 
   7   5  -3   51.47    1.93 
   7   5  -3   51.66    2.69 
   7   5  -3   50.67    1.96 
   7   5  -3   52.74    2.78 
   7   5  -3   47.77    2.34 
  -7  -5   3   50.18    3.85 
   6   5  -3   11.96    0.95 
   6   5  -3   14.40    1.65 
   6   5  -3   13.13    1.06 
   6   5  -3   14.71    1.76 
   6   5  -3   12.47    1.30 
   6   5  -3   11.89    0.98 
   6   5  -3    9.96    0.94 
  -6  -5   3    8.03    1.14 
  -6  -5   3    7.19    1.88 
   5   5  -3   25.90    2.63 
   5   5  -3   25.97    1.85 
   5   5  -3   27.07    1.86 
  -5  -5   3   30.85    2.93 
  -5  -5   3   26.39    1.67 
   4   5  -3  148.90    5.07 
   4   5  -3  142.81    4.96 
   4   5  -3  139.47    5.18 
  -4  -5   3  157.86    6.26 
  -4  -5   3  151.05    4.86 
   3   5  -3  177.07    5.76 
   3   5  -3  182.60    5.78 
   3   5  -3  191.33    6.74 
  -3  -5   3  178.23    7.98 
  -3  -5   3  190.71    5.61 
   2   5  -3   56.91    2.42 
   2   5  -3   59.73    2.99 
   2   5  -3   54.74    2.44 
  -2  -5   3   52.85    4.12 
  -2  -5   3   59.80    2.25 
   1   5  -3   16.13    1.21 
   1   5  -3   18.47    1.53 
  -1  -5   3   17.29    1.04 
   0   5  -3   18.11    1.45 
   0   5  -3   14.48    1.17 
   0  -5   3   15.65    0.95 
   0  -5   3   19.07    2.76 
  -1   5  -3  141.73    4.62 
  -1   5  -3  133.90    4.41 
   1  -5   3  147.33    7.01 
   1  -5   3  150.49    4.20 
  -2   5  -3  144.68    4.63 
  -2   5  -3  144.88    4.76 
   2  -5   3  144.44    7.17 
  -3   5  -3   40.50    1.98 
  -3   5  -3   41.89    2.18 
   3  -5   3   39.62    1.97 
   3  -5   3   36.82    3.54 
  -4   5  -3    2.44    0.81 
  -4   5  -3    1.62    0.60 
   4  -5   3    2.20    0.74 
  -5   5  -3   50.26    2.86 
  -5   5  -3   55.72    2.56 
   5  -5   3   49.00    2.54 
  -6   5  -3   94.14    3.85 
   6  -5   3   93.85    3.95 
  -7   5  -3   72.12    3.40 
   7  -5   3   74.16    3.50 
   7  -5   3   75.63    3.01 
   7  -5   3   72.09    2.32 
   7  -5   3   70.35    2.36 
  -8   5  -3    4.11    1.01 
   8  -5   3    5.22    0.94 
   8  -5   3    5.58    1.24 
   8  -5   3    4.69    0.56 
   8  -5   3    4.04    0.54 
  -9   5  -3    0.65    0.69 
   9  -5   3    1.05    0.39 
   9  -5   3    0.66    0.36 
   9  -5   3    0.06    0.63 
 -10   5  -3    9.91    1.38 
  10  -5   3   12.82    1.20 
  10  -5   3   13.00    0.77 
  10  -5   3   13.27    0.75 
  11  -5   3   42.70    1.35 
  10   4  -3   -0.03    0.20 
  10   4  -3    0.37    0.41 
  10   4  -3    0.30    0.27 
 -10  -4   3   -0.06    0.31 
   9   4  -3   19.48    1.37 
   9   4  -3   17.42    0.95 
   9   4  -3   17.97    0.99 
   9   4  -3   17.26    0.93 
   9   4  -3   16.87    1.60 
   8   4  -3   83.60    2.70 
   8   4  -3   83.54    3.59 
   8   4  -3   89.83    3.17 
   8   4  -3   79.90    3.68 
   8   4  -3   85.43    2.75 
   8   4  -3   84.11    2.68 
  -8  -4   3   79.19    4.77 
   7   4  -3   98.00    4.14 
   7   4  -3   96.16    3.57 
   7   4  -3  102.82    4.10 
   7   4  -3  103.59    3.16 
   7   4  -3  101.67    3.19 
   7   4  -3   99.47    3.12 
  -7  -4   3  101.68    5.54 
   6   4  -3   39.97    2.33 
   6   4  -3   44.74    2.43 
   6   4  -3   36.96    2.36 
  -6  -4   3   35.36    3.38 
  -6  -4   3   42.79    2.19 
   5   4  -3   11.10    1.42 
   5   4  -3    9.19    1.26 
   5   4  -3    9.06    1.25 
  -5  -4   3   10.77    1.29 
  -5  -4   3   12.18    2.12 
   4   4  -3   88.61    3.52 
   4   4  -3   94.22    4.35 
   4   4  -3   91.31    3.53 
   4   4  -3   96.51    3.52 
  -4  -4   3   93.27    3.33 
  -4  -4   3   97.81    4.47 
   3   4  -3  200.52    6.35 
   3   4  -3  219.24    6.28 
   3   4  -3  227.11    7.34 
   3   4  -3  208.08    6.35 
  -3  -4   3  209.17    6.14 
   2   4  -3  314.35    8.88 
   2   4  -3  328.52    8.73 
   2   4  -3  335.18    9.72 
  -2  -4   3  325.06    8.73 
  -2  -4   3  307.04   11.19 
   1   4  -3   27.18    1.71 
   1   4  -3   26.91    1.37 
   1   4  -3   26.59    1.36 
  -1  -4   3   26.77    1.23 
  -1  -4   3   25.41    2.88 
   0   4  -3    2.75    0.70 
   0   4  -3    2.17    0.45 
   0  -4   3    1.32    0.36 
   0  -4   3    5.09    1.77 
  -1   4  -3  126.75    3.99 
  -1   4  -3  132.16    3.75 
   1  -4   3  129.00    6.00 
  -2   4  -3  228.37    6.04 
  -2   4  -3  219.65    6.55 
   2  -4   3  224.62    8.78 
  -3   4  -3  118.88    4.17 
   3  -4   3  123.47    6.16 
  -4   4  -3    7.13    1.04 
  -4   4  -3    6.99    1.12 
   4  -4   3    7.51    1.04 
  -5   4  -3   13.10    1.33 
   5  -4   3   15.25    1.29 
  -6   4  -3   74.37    3.19 
  -6   4  -3   71.31    3.59 
   6  -4   3   77.05    3.31 
  -7   4  -3   83.98    3.64 
   7  -4   3   84.18    3.73 
  -8   4  -3   26.49    2.05 
   8  -4   3   26.36    1.24 
   8  -4   3   25.56    1.25 
   8  -4   3   26.47    1.91 
   8  -4   3   29.66    2.20 
  -9   4  -3    2.27    0.88 
   9  -4   3    3.24    0.87 
   9  -4   3    2.37    0.44 
   9  -4   3    2.52    0.49 
 -10   4  -3    6.90    1.23 
  10  -4   3    5.23    0.50 
  10  -4   3    7.09    0.63 
  11  -4   3   34.97    1.23 
  11  -4   3   36.22    1.25 
  10   3  -3    1.53    0.50 
  10   3  -3    2.43    0.36 
  10   3  -3    1.92    0.34 
   9   3  -3   14.22    0.90 
   9   3  -3   16.09    1.32 
   9   3  -3   13.90    0.89 
   9   3  -3   13.23    1.49 
   9   3  -3   15.07    1.01 
   8   3  -3   65.99    2.27 
   8   3  -3   66.75    2.70 
   8   3  -3   62.61    3.09 
   8   3  -3   63.65    2.25 
   8   3  -3   67.93    2.32 
   8   3  -3   64.19    3.24 
   7   3  -3   90.44    2.93 
   7   3  -3   89.59    2.96 
   7   3  -3   92.60    3.92 
   7   3  -3   94.18    3.88 
   7   3  -3   92.17    3.43 
   7   3  -3   89.50    2.89 
  -7  -3   3   92.02    5.23 
   6   3  -3   69.57    3.29 
   6   3  -3   76.73    3.32 
   6   3  -3   80.42    3.36 
  -6  -3   3   69.09    4.51 
   5   3  -3    0.08    0.53 
   5   3  -3    0.56    0.52 
   5   3  -3   -0.11    0.53 
  -5  -3   3    0.16    0.49 
  -5  -3   3    0.10    1.00 
   4   3  -3   66.71    3.40 
   4   3  -3   63.86    2.63 
   4   3  -3   63.04    2.63 
   4   3  -3   60.47    2.70 
  -4  -3   3   64.97    3.39 
  -4  -3   3   62.97    2.45 
   3   3  -3  107.52    3.65 
   3   3  -3  113.19    3.61 
   3   3  -3  102.59    3.74 
   3   3  -3  111.21    4.38 
  -3  -3   3  109.00    3.48 
   2   3  -3  130.58    4.15 
   2   3  -3  142.31    4.08 
   2   3  -3  140.77    4.85 
  -2  -3   3  133.25    4.03 
   1   3  -3  117.21    3.33 
   1   3  -3  115.05    3.41 
   1   3  -3  112.06    4.01 
   0   3  -3    2.42    0.34 
   0   3  -3    2.15    0.40 
   0   3  -3    2.26    0.41 
  -1   3  -3   92.25    2.96 
  -1   3  -3   92.75    2.74 
  -2   3  -3  252.29    6.57 
  -2   3  -3  247.19    7.05 
  -3   3  -3   91.94    3.29 
  -3   3  -3   90.97    2.66 
  -4   3  -3   42.58    2.12 
  -5   3  -3    1.92    0.68 
  -5   3  -3    2.57    0.71 
   5  -3   3    2.23    0.75 
  -6   3  -3   97.67    4.07 
  -6   3  -3   94.44    3.64 
   6  -3   3   90.69    3.61 
  -7   3  -3  118.09    4.41 
  -7   3  -3  108.57    6.03 
   7  -3   3  111.06    4.33 
  -8   3  -3   83.21    3.64 
  -8   3  -3   75.22    2.65 
   8  -3   3   74.90    2.50 
   8  -3   3   79.24    2.46 
  -9   3  -3   19.56    1.76 
  -9   3  -3   19.83    1.32 
   9  -3   3   21.10    1.07 
   9  -3   3   19.92    1.43 
   9  -3   3   19.67    1.12 
 -10   3  -3    3.95    1.08 
 -10   3  -3    4.44    0.64 
  10  -3   3    3.37    0.51 
  10  -3   3    3.29    0.70 
  10  -3   3    3.94    0.48 
 -11   3  -3   51.27    1.82 
  11  -3   3   51.26    1.88 
  11  -3   3   51.34    1.67 
  10   2  -3   10.10    0.71 
  10   2  -3   11.04    0.67 
  10   2  -3    8.93    0.89 
  10   2  -3   10.51    0.66 
   9   2  -3    6.40    0.72 
   9   2  -3    7.24    0.88 
   9   2  -3    5.71    0.59 
   9   2  -3    7.25    1.25 
   9   2  -3    4.68    0.57 
   8   2  -3   48.68    1.96 
   8   2  -3   51.09    2.80 
   8   2  -3   54.63    2.45 
   8   2  -3   53.70    1.94 
   8   2  -3   52.14    2.12 
   8   2  -3   50.13    2.75 
   7   2  -3   89.19    3.32 
   7   2  -3   80.91    2.69 
   7   2  -3   85.40    3.70 
   7   2  -3   82.79    2.78 
   7   2  -3   83.89    3.69 
   7   2  -3   80.37    3.19 
   6   2  -3   52.51    2.60 
   6   2  -3   50.31    2.59 
   6   2  -3   53.61    2.67 
  -6  -2   3   47.07    3.69 
   5   2  -3    1.67    0.66 
   5   2  -3    2.54    0.81 
   5   2  -3    1.97    0.73 
  -5  -2   3   -0.05    1.04 
   4   2  -3   36.02    1.79 
   4   2  -3   34.88    1.79 
   4   2  -3   34.62    1.90 
   4   2  -3   37.16    2.42 
  -4  -2   3   40.36    2.52 
  -4  -2   3   34.35    1.62 
   3   2  -3   63.44    2.35 
   3   2  -3   63.22    2.41 
   3   2  -3   62.49    2.96 
  -3  -2   3   62.49    2.23 
   2   2  -3  205.31    5.52 
   2   2  -3  198.49    5.45 
   2   2  -3  196.06    6.21 
  -2  -2   3  186.33    5.41 
   1   2  -3   15.53    0.72 
   1   2  -3   14.68    0.79 
   1   2  -3   13.67    0.71 
   0   2  -3   55.39    1.86 
   0   2  -3   55.42    1.60 
   0   2  -3   54.60    1.78 
  -1   2  -3   29.84    1.29 
  -1   2  -3   30.67    1.12 
  -2   2  -3  401.58   10.22 
  -2   2  -3  403.16   10.69 
  -3   2  -3  204.45    5.41 
  -3   2  -3  204.63    6.03 
   3  -2   3  206.56    5.32 
  -4   2  -3   11.39    1.00 
   4  -2   3   10.43    0.65 
  -5   2  -3   45.17    2.28 
   5  -2   3   45.39    1.77 
  -6   2  -3   42.03    2.35 
  -6   2  -3   40.79    2.09 
   6  -2   3   38.95    2.11 
  -7   2  -3  112.89    4.20 
   7  -2   3  108.05    4.15 
  -8   2  -3   68.85    3.27 
  -9   2  -3   22.86    1.39 
  -9   2  -3   24.24    1.98 
   9  -2   3   24.17    1.46 
   9  -2   3   23.74    1.18 
   9  -2   3   22.44    1.23 
 -10   2  -3    0.62    0.49 
 -10   2  -3    1.28    0.74 
  10  -2   3    0.48    0.41 
  10  -2   3    0.49    0.59 
 -11   2  -3   23.65    1.86 
 -11   2  -3   23.11    1.17 
  11  -2   3   22.26    1.24 
  11  -2   3   25.32    1.06 
 -12   2  -3   43.81    1.49 
  12  -2   3   42.94    1.52 
  12  -2   3   45.14    1.40 
  10   1  -3   12.45    0.75 
  10   1  -3   12.31    0.74 
  10   1  -3   12.28    0.71 
  10   1  -3   11.17    0.97 
   9   1  -3    1.94    0.44 
   9   1  -3    2.48    0.47 
   9   1  -3    2.20    0.52 
   9   1  -3    1.42    0.73 
   9   1  -3    2.96    0.68 
   8   1  -3   50.28    1.96 
   8   1  -3   49.85    2.06 
   8   1  -3   52.39    2.38 
   8   1  -3   48.04    2.77 
   8   1  -3   50.21    1.91 
   8   1  -3   51.35    2.77 
   7   1  -3   50.84    2.01 
   7   1  -3   50.37    2.74 
   7   1  -3   50.90    2.09 
   7   1  -3   48.96    2.39 
   7   1  -3   52.35    2.73 
   7   1  -3   49.60    1.90 
   6   1  -3   44.12    2.35 
   6   1  -3   46.46    2.51 
   6   1  -3   40.61    2.33 
   5   1  -3   32.84    1.85 
   5   1  -3   34.79    1.90 
   5   1  -3   35.31    2.05 
  -5  -1   3   26.85    2.72 
   4   1  -3    8.61    0.89 
   4   1  -3    9.00    0.86 
   4   1  -3    9.36    1.36 
   4   1  -3    8.95    1.05 
  -4  -1   3   12.21    1.50 
  -4  -1   3    8.62    0.81 
   3   1  -3   35.48    1.63 
   3   1  -3   39.82    2.17 
   3   1  -3   40.33    1.68 
  -3  -1   3   34.54    1.48 
   2   1  -3  171.28    4.80 
   2   1  -3  164.79    4.67 
  -2  -1   3  171.31    4.63 
   1   1  -3  286.91    7.40 
   1   1  -3  279.02    7.40 
   1   1  -3  284.50    7.38 
   0   1  -3   31.69    1.02 
   0   1  -3   31.17    1.13 
   0   1  -3   32.29    1.27 
  -1   1  -3   82.32    2.37 
  -1   1  -3   82.69    2.68 
  -2   1  -3  150.65    4.45 
  -2   1  -3  152.99    4.08 
  -3   1  -3  100.78    2.90 
  -3   1  -3  106.17    3.40 
   3  -1   3  101.59    2.78 
  -4   1  -3  227.01    6.65 
  -4   1  -3  221.44    5.95 
   4  -1   3  229.01    6.02 
  -5   1  -3   55.35    2.48 
  -5   1  -3   56.12    2.60 
   5  -1   3   55.50    2.02 
  -6   1  -3   54.14    2.60 
  -6   1  -3   49.06    2.27 
   6  -1   3   51.34    2.11 
  -7   1  -3  102.15    4.26 
  -7   1  -3   99.93    3.85 
   7  -1   3  107.86    3.78 
  -8   1  -3   76.89    3.39 
  -9   1  -3   46.26    1.92 
  -9   1  -3   48.84    2.72 
   9  -1   3   47.04    2.01 
   9  -1   3   44.02    1.69 
 -10   1  -3    3.72    0.66 
 -10   1  -3    2.65    0.92 
  10  -1   3    3.32    0.54 
  10  -1   3    4.51    0.73 
 -11   1  -3   32.83    1.45 
 -11   1  -3   32.19    2.14 
  11  -1   3   33.87    1.31 
  11  -1   3   33.20    1.54 
 -12   1  -3   38.56    1.39 
  12  -1   3   35.77    1.41 
  12  -1   3   40.62    1.30 
  10   0  -3   22.38    1.22 
  10   0  -3   24.59    0.98 
  10   0  -3   23.62    1.03 
 -10   0   3   25.22    1.04 
   9   0  -3    0.88    0.38 
   9   0  -3    0.62    0.72 
   9   0  -3    0.12    0.36 
   9   0  -3    0.83    0.56 
   9   0  -3    0.82    0.42 
  -9   0   3    0.34    0.69 
   8   0  -3   12.94    1.05 
   8   0  -3   11.74    0.93 
   8   0  -3   13.44    1.38 
   8   0  -3   12.35    1.03 
   8   0  -3   13.42    1.54 
   8   0  -3   10.30    1.50 
   7   0  -3   41.28    2.44 
   7   0  -3   43.27    2.53 
   7   0  -3   41.83    1.86 
   7   0  -3   40.05    1.83 
   7   0  -3   40.26    1.69 
   7   0  -3   41.99    2.19 
   6   0  -3   97.94    3.98 
   6   0  -3   99.40    3.87 
   6   0  -3   93.16    3.87 
   5   0  -3   99.30    3.82 
   5   0  -3   99.66    3.71 
   5   0  -3   95.91    3.68 
   4   0  -3   -0.15    0.56 
   4   0  -3    0.04    0.33 
   4   0  -3    0.13    0.38 
   3   0  -3   77.77    2.67 
   3   0  -3   73.40    2.62 
   3   0  -3   72.25    3.11 
  -3   0   3   69.96    2.35 
  -3   0   3   75.08    2.60 
   2   0  -3  139.21    4.03 
   2   0  -3  129.54    3.81 
  -2   0   3  141.94    4.06 
   1   0  -3  526.52   13.27 
   1   0  -3  520.92   13.12 
   1   0  -3  500.20   13.00 
   0   0  -3   16.87    0.73 
   0   0  -3   17.65    0.71 
   0   0  -3   17.49    0.93 
  -1   0  -3    7.69    0.67 
  -1   0  -3    7.10    0.44 
   1   0   3    7.37    0.38 
  -2   0  -3   86.12    2.82 
  -2   0  -3   84.68    2.41 
   2   0   3   79.84    2.29 
  -3   0  -3  285.53    7.21 
  -3   0  -3  277.40    7.67 
   3   0   3  268.67    7.14 
  -4   0  -3  149.68    4.75 
  -4   0  -3  152.49    4.24 
   4   0   3  157.88    4.33 
  -5   0  -3  104.17    3.97 
  -5   0  -3  103.06    3.11 
  -5   0  -3  103.41    3.70 
   5   0   3  105.91    3.32 
  -6   0  -3    5.66    1.22 
  -6   0  -3    4.63    0.89 
   6   0   3    3.53    0.67 
  -7   0  -3   76.27    3.19 
  -7   0  -3   80.59    3.95 
  -7   0  -3   87.59    3.66 
   7   0   3   83.97    3.22 
  -8   0  -3  123.78    4.46 
  -8   0  -3  118.89    4.94 
   8   0   3  108.34    4.33 
  -9   0  -3   11.06    1.47 
  -9   0  -3    9.41    0.90 
   9   0   3   10.45    0.92 
   9   0   3   11.33    0.84 
   9   0   3   15.76    1.24 
 -10   0  -3    4.57    0.68 
 -10   0  -3    4.84    1.18 
  10   0   3    5.51    0.80 
  10   0   3    4.10    0.59 
 -11   0  -3    1.82    0.86 
 -11   0  -3    1.62    0.45 
  11   0   3    1.99    0.43 
  11   0   3    1.58    0.53 
 -12   0  -3   26.21    1.12 
  12   0   3   25.29    1.19 
  12   0   3   25.83    0.99 
  10  -1  -3   17.44    0.85 
  10  -1  -3   17.22    0.78 
  10  -1  -3   18.33    1.05 
   9  -1  -3    7.49    0.64 
   9  -1  -3    9.19    0.81 
   9  -1  -3    8.55    0.94 
  -9   1   3    8.78    1.35 
   8  -1  -3    0.55    0.41 
   8  -1  -3    0.35    0.61 
   8  -1  -3    1.55    0.51 
   8  -1  -3    0.83    0.80 
   8  -1  -3    0.02    0.72 
   7  -1  -3   40.22    1.79 
   7  -1  -3   41.68    2.45 
   7  -1  -3   39.27    1.64 
   7  -1  -3   42.85    2.16 
   7  -1  -3   40.02    2.52 
   6  -1  -3   65.91    3.18 
   6  -1  -3   75.88    3.36 
   6  -1  -3   74.79    3.24 
   5  -1  -3  103.35    3.79 
   5  -1  -3   99.89    3.82 
   5  -1  -3   98.80    3.88 
   4  -1  -3   11.55    1.03 
   4  -1  -3   13.30    1.06 
   4  -1  -3   11.97    1.23 
  -4   1   3   13.97    1.88 
   3  -1  -3  114.05    3.75 
   3  -1  -3  112.72    3.71 
  -3   1   3  118.91    3.88 
   2  -1  -3   75.86    2.58 
   2  -1  -3   78.15    2.61 
   2  -1  -3   77.75    2.36 
  -2   1   3   78.32    2.74 
   1  -1  -3   53.12    1.82 
   1  -1  -3   48.68    1.62 
   1  -1  -3   56.72    2.07 
   0  -1  -3   50.40    1.90 
   0  -1  -3   48.39    1.53 
   0  -1  -3   47.69    1.60 
  -1  -1  -3  167.73    4.58 
  -1  -1  -3  179.98    5.08 
   1   1   3  170.91    4.61 
  -2  -1  -3    1.69    0.45 
  -2  -1  -3    1.95    0.31 
   2   1   3    2.11    0.36 
  -3  -1  -3  350.82    9.36 
  -3  -1  -3  342.99    8.84 
   3   1   3  331.09    8.88 
  -4  -1  -3  219.57    6.36 
  -4  -1  -3  216.59    5.85 
   4   1   3  210.51    5.93 
  -5  -1  -3  111.49    3.88 
  -5  -1  -3  115.33    4.30 
  -5  -1  -3  107.91    3.37 
   5   1   3  109.85    3.55 
  -6  -1  -3   -0.14    0.41 
  -6  -1  -3    0.74    0.68 
  -6  -1  -3   -0.07    0.36 
   6   1   3    0.38    0.46 
  -7  -1  -3   52.42    3.18 
  -7  -1  -3   52.77    2.44 
  -7  -1  -3   58.99    2.84 
   7   1   3   52.47    2.43 
   7   1   3   51.88    2.46 
  -8  -1  -3   59.50    3.70 
  -8  -1  -3   59.81    2.82 
   8   1   3   63.93    2.97 
  -9  -1  -3   59.03    2.32 
  -9  -1  -3   55.61    2.83 
   9   1   3   55.94    2.25 
   9   1   3   56.76    2.13 
   9   1   3   51.94    1.91 
 -10  -1  -3   29.31    1.91 
 -10  -1  -3   21.23    1.24 
 -10  -1  -3   23.00    1.98 
  10   1   3   20.76    1.15 
  10   1   3   21.16    1.23 
  10   1   3   23.66    1.40 
 -11  -1  -3    0.97    0.43 
  11   1   3    0.95    0.49 
  11   1   3    1.13    0.41 
 -12  -1  -3   22.46    1.03 
  12   1   3   22.38    1.13 
  12   1   3   21.94    0.89 
  10  -2  -3   28.79    1.04 
  10  -2  -3   28.60    1.26 
  10  -2  -3   29.91    1.12 
   9  -2  -3   18.13    1.29 
   9  -2  -3   19.90    1.06 
   9  -2  -3   21.50    1.01 
   8  -2  -3    1.12    0.74 
   8  -2  -3    0.71    0.59 
   8  -2  -3   -0.09    0.77 
   8  -2  -3    0.28    0.45 
   8  -2  -3    0.11    0.38 
   8  -2  -3    0.33    0.43 
  -8   2   3    0.51    0.81 
   7  -2  -3   21.57    1.89 
   7  -2  -3   21.94    1.16 
   7  -2  -3   21.91    1.82 
   7  -2  -3   22.84    1.21 
   7  -2  -3   23.68    1.30 
   6  -2  -3   97.88    3.52 
   6  -2  -3   98.63    4.03 
   6  -2  -3  102.70    4.18 
   6  -2  -3  107.20    4.44 
   5  -2  -3  121.47    4.41 
   5  -2  -3  116.77    4.35 
   5  -2  -3  120.41    4.34 
   4  -2  -3   48.36    2.34 
   4  -2  -3   53.77    2.34 
   4  -2  -3   50.07    2.30 
  -4   2   3   51.87    2.51 
   3  -2  -3    7.30    0.81 
   3  -2  -3    7.91    0.98 
  -3   2   3    7.27    1.00 
   2  -2  -3   60.82    2.25 
   2  -2  -3   60.23    2.22 
  -2   2   3   62.89    2.49 
   1  -2  -3  332.42    9.13 
   1  -2  -3  324.40    8.49 
   1  -2  -3  330.10    8.78 
  -1   2   3  332.89    9.12 
   0  -2  -3  384.53    9.96 
   0  -2  -3  387.11   10.36 
   0  -2  -3  379.21    9.74 
  -1  -2  -3    1.54    0.41 
  -1  -2  -3    1.12    0.27 
   1   2   3    1.04    0.30 
  -2  -2  -3  128.89    4.07 
  -2  -2  -3  126.33    3.57 
   2   2   3  125.93    3.70 
  -3  -2  -3  167.47    4.94 
  -3  -2  -3  153.00    4.41 
   3   2   3  155.55    4.57 
  -4  -2  -3  345.34    9.11 
  -4  -2  -3  357.21    9.65 
   4   2   3  332.65    9.25 
  -5  -2  -3  115.98    3.59 
  -5  -2  -3  117.41    4.07 
  -5  -2  -3  115.59    4.46 
   5   2   3  114.16    3.77 
  -6  -2  -3    1.35    0.63 
  -6  -2  -3    4.60    1.18 
  -6  -2  -3    2.39    0.60 
   6   2   3    3.10    0.73 
  -7  -2  -3   19.97    2.07 
  -7  -2  -3   23.21    1.86 
  -7  -2  -3   24.08    1.44 
   7   2   3   23.89    1.64 
  -8  -2  -3   56.99    3.64 
   8   2   3   55.23    2.83 
  -9  -2  -3   92.89    3.09 
  -9  -2  -3   87.44    4.93 
   9   2   3   93.65    3.00 
   9   2   3   87.90    2.82 
   9   2   3   97.53    3.16 
 -10  -2  -3   23.61    1.33 
 -10  -2  -3   26.94    1.37 
  10   2   3   23.14    1.18 
  10   2   3   28.62    1.50 
  10   2   3   24.25    1.29 
 -11  -2  -3    2.42    0.59 
 -11  -2  -3    1.85    0.45 
  11   2   3    1.90    0.52 
  11   2   3    1.60    0.44 
 -12  -2  -3   16.37    0.90 
  12   2   3   15.93    0.97 
  12   2   3   17.59    0.79 
 -13  -2  -3   24.10    0.88 
  13   2   3   22.44    0.91 
   9  -3  -3   28.84    1.46 
   9  -3  -3   26.22    1.13 
   9  -3  -3   29.29    1.08 
   9  -3  -3   28.28    1.25 
   8  -3  -3    6.29    0.58 
   8  -3  -3    6.35    1.76 
   8  -3  -3    4.97    0.66 
   8  -3  -3    7.24    0.67 
   8  -3  -3    5.28    0.84 
  -8   3   3    4.46    1.08 
   7  -3  -3   20.45    1.80 
   7  -3  -3   22.01    1.10 
   7  -3  -3   24.91    1.70 
   7  -3  -3   20.69    1.21 
   7  -3  -3   23.39    1.86 
   7  -3  -3   23.06    1.28 
  -7   3   3   21.70    1.96 
   6  -3  -3  189.36    6.23 
   6  -3  -3  180.44    6.23 
   6  -3  -3  170.85    4.93 
   6  -3  -3  180.96    5.59 
   6  -3  -3  178.55    5.18 
   6  -3  -3  176.65    5.01 
   5  -3  -3  147.81    5.10 
   5  -3  -3  142.87    5.13 
   5  -3  -3  145.24    5.13 
   4  -3  -3   73.22    3.11 
   4  -3  -3   85.14    3.21 
   4  -3  -3   79.71    3.19 
  -4   3   3   76.26    3.43 
   3  -3  -3    0.57    0.44 
   3  -3  -3    0.01    0.57 
   3  -3  -3    0.24    0.35 
   3  -3  -3    0.88    0.78 
  -3   3   3    0.83    0.56 
   2  -3  -3   95.52    3.29 
   2  -3  -3   97.16    3.27 
  -2   3   3   99.53    3.65 
   1  -3  -3  191.58    5.66 
   1  -3  -3  202.60    5.75 
  -1   3   3  208.94    6.19 
   0  -3  -3  280.95    7.46 
   0  -3  -3  294.43    8.26 
   0   3   3  293.79    7.86 
  -1  -3  -3   35.31    1.31 
  -1  -3  -3   38.20    1.79 
   1   3   3   38.43    1.54 
  -2  -3  -3    0.43    0.31 
  -2  -3  -3    0.63    0.26 
   2   3   3    0.68    0.31 
  -3  -3  -3   54.57    1.95 
  -3  -3  -3   57.39    2.35 
   3   3   3   55.28    2.14 
  -4  -3  -3  112.67    3.79 
  -4  -3  -3  109.48    3.38 
  -4  -3  -3  101.58    4.05 
   4   3   3  110.51    3.59 
  -5  -3  -3  123.19    3.87 
  -5  -3  -3  121.71    4.75 
  -5  -3  -3  124.37    4.29 
   5   3   3  125.66    4.12 
  -6  -3  -3   99.07    4.30 
  -6  -3  -3   97.17    3.75 
  -6  -3  -3   95.86    3.30 
   6   3   3   99.45    3.58 
   6   3   3   86.05    3.48 
  -7  -3  -3   13.04    1.99 
  -7  -3  -3   12.23    1.11 
   7   3   3   13.60    1.31 
  -8  -3  -3   90.07    3.41 
  -8  -3  -3   85.63    4.59 
   8   3   3   84.60    3.69 
  -9  -3  -3   94.53    5.07 
  -9  -3  -3   88.20    2.93 
   9   3   3   90.02    3.05 
   9   3   3   85.80    2.74 
   9   3   3   86.40    2.90 
 -10  -3  -3   54.83    2.04 
 -10  -3  -3   49.95    3.85 
  10   3   3   55.42    2.03 
  10   3   3   55.97    2.17 
  10   3   3   50.64    1.86 
 -11  -3  -3    3.73    0.55 
 -11  -3  -3    2.28    0.51 
  11   3   3    2.84    0.50 
  11   3   3    2.62    0.56 
 -12  -3  -3    3.24    0.46 
 -12  -3  -3    4.61    0.53 
  12   3   3    3.82    0.50 
 -13  -3  -3   19.80    0.77 
  13   3   3   18.08    0.81 
   9  -4  -3   29.45    1.41 
   9  -4  -3   28.07    1.21 
   9  -4  -3   31.55    1.15 
   9  -4  -3   31.17    1.07 
   8  -4  -3    9.07    0.73 
   8  -4  -3    8.39    0.74 
   8  -4  -3    9.17    0.67 
   8  -4  -3    5.79    0.76 
  -8   4   3    6.23    1.20 
   7  -4  -3    0.18    0.34 
   7  -4  -3    0.81    0.76 
   7  -4  -3    0.17    0.41 
   7  -4  -3    1.60    0.71 
   7  -4  -3   -0.05    0.37 
  -7   4   3    1.00    0.93 
   6  -4  -3   27.16    1.75 
   6  -4  -3   24.94    1.86 
   6  -4  -3   27.92    1.40 
   6  -4  -3   25.44    1.27 
   6  -4  -3   26.33    1.20 
  -6   4   3   24.72    2.02 
   5  -4  -3  184.16    6.03 
   5  -4  -3  183.36    6.03 
   5  -4  -3  161.51    5.96 
  -5   4   3  181.49    6.06 
   4  -4  -3   90.49    3.91 
   4  -4  -3  102.03    3.75 
   4  -4  -3   96.73    3.68 
   4  -4  -3   97.75    3.75 
  -4   4   3   94.87    4.15 
   3  -4  -3    3.56    0.78 
   3  -4  -3    2.45    0.82 
   3  -4  -3    1.65    0.54 
  -3   4   3    2.28    0.79 
   2  -4  -3   25.83    1.70 
   2  -4  -3   26.50    1.45 
   2  -4  -3   25.81    1.45 
  -2   4   3   27.06    1.76 
   1  -4  -3   45.92    1.95 
   1  -4  -3   47.94    2.94 
   1  -4  -3   47.46    1.96 
  -1   4   3   44.03    2.24 
  -1   4   3   43.41    1.94 
   0  -4  -3  276.33    8.19 
   0  -4  -3  264.96    7.61 
   0  -4  -3  281.03    9.30 
   0   4   3  287.09    7.81 
   0   4   3  283.39    8.23 
  -1  -4  -3   99.10    4.51 
  -1  -4  -3   96.69    2.98 
  -1  -4  -3  103.59    3.66 
   1   4   3  105.21    3.35 
  -2  -4  -3    1.77    0.84 
  -2  -4  -3    2.07    0.60 
  -2  -4  -3    2.05    0.43 
   2   4   3    2.01    0.48 
  -3  -4  -3   10.41    0.77 
  -3  -4  -3   10.81    1.44 
  -3  -4  -3   10.25    0.96 
   3   4   3   10.29    0.88 
  -4  -4  -3  405.89   10.88 
  -4  -4  -3  416.48   12.77 
  -4  -4  -3  421.81   11.40 
  -4  -4  -3  399.61   11.79 
   4   4   3  389.70   10.88 
   4   4   3  423.16   11.20 
  -5  -4  -3  266.44    7.83 
  -5  -4  -3  266.05    7.44 
  -5  -4  -3  265.60    8.51 
  -5  -4  -3  270.44    9.19 
   5   4   3  268.78    7.72 
   5   4   3  241.50    7.34 
  -6  -4  -3   85.79    4.04 
  -6  -4  -3   83.94    3.05 
   6   4   3   75.30    3.01 
   6   4   3   85.44    3.30 
  -7  -4  -3    0.66    0.58 
  -7  -4  -3    0.73    0.82 
   7   4   3    0.63    0.68 
   7   4   3    1.40    0.83 
  -8  -4  -3   61.39    2.73 
  -8  -4  -3   56.79    3.71 
   8   4   3   56.01    2.97 
  -9  -4  -3  116.28    5.81 
  -9  -4  -3  111.03    3.57 
   9   4   3  120.56    3.62 
   9   4   3  121.90    3.77 
 -10  -4  -3  103.96    3.18 
 -10  -4  -3   93.79    5.22 
  10   4   3   99.46    3.26 
  10   4   3  102.45    3.19 
 -11  -4  -3   19.21    1.08 
 -11  -4  -3   21.00    1.08 
  11   4   3   21.01    1.21 
 -12  -4  -3    0.36    0.27 
 -12  -4  -3    0.49    0.32 
  12   4   3   -0.01    0.33 
   9  -5  -3   38.06    1.49 
   9  -5  -3   35.74    1.21 
   9  -5  -3   38.22    1.18 
   9  -5  -3   34.50    1.28 
   8  -5  -3   17.99    0.98 
   8  -5  -3   15.87    1.12 
   8  -5  -3   19.00    0.95 
   8  -5  -3   18.63    0.86 
   7  -5  -3    1.71    0.39 
   7  -5  -3    2.37    0.64 
   7  -5  -3    1.89    0.47 
   7  -5  -3    1.15    0.86 
   7  -5  -3    1.16    0.41 
  -7   5   3    1.02    0.93 
   6  -5  -3   31.86    1.83 
   6  -5  -3   30.91    1.32 
   6  -5  -3   31.27    1.39 
   6  -5  -3   29.83    1.46 
   6  -5  -3   33.45    1.52 
   6  -5  -3   31.02    2.12 
  -6   5   3   32.23    2.31 
   5  -5  -3   61.91    2.26 
   5  -5  -3   67.49    2.39 
   5  -5  -3   66.05    3.12 
   5  -5  -3   67.42    2.73 
   5  -5  -3   63.66    2.22 
   5  -5  -3   65.34    2.17 
  -5   5   3   66.54    3.17 
   4  -5  -3   51.68    2.86 
   4  -5  -3   53.69    2.60 
   4  -5  -3   51.60    2.61 
  -4   5   3   44.68    2.54 
   3  -5  -3   20.63    1.49 
   3  -5  -3   21.01    1.73 
   3  -5  -3   19.05    1.41 
  -3   5   3   19.21    1.47 
  -3   5   3   17.17    1.69 
   2  -5  -3   12.57    1.28 
   2  -5  -3   13.90    1.13 
  -2   5   3   13.92    1.37 
  -2   5   3   14.25    1.15 
   1  -5  -3   88.61    3.13 
   1  -5  -3   87.16    4.53 
   1  -5  -3   77.66    3.27 
  -1   5   3   83.16    3.55 
  -1   5   3   85.89    3.20 
   0  -5  -3  151.34    4.67 
   0  -5  -3  147.25    6.32 
   0   5   3  149.32    5.21 
   0   5   3  150.85    4.68 
   0   5   3  154.70    4.82 
  -1  -5  -3   90.57    4.51 
  -1  -5  -3   83.12    2.72 
  -1  -5  -3   88.68    3.48 
   1   5   3   81.61    2.97 
   1   5   3   89.32    3.14 
  -2  -5  -3    1.87    0.48 
  -2  -5  -3    2.01    0.62 
  -2  -5  -3    2.46    1.07 
   2   5   3    2.84    0.65 
   2   5   3    2.34    0.64 
  -3  -5  -3   11.06    1.58 
  -3  -5  -3   13.25    0.89 
  -3  -5  -3   10.68    1.43 
  -3  -5  -3   12.39    1.14 
   3   5   3   13.08    1.08 
   3   5   3   12.68    1.05 
  -4  -5  -3  100.75    4.95 
  -4  -5  -3   97.35    3.34 
  -4  -5  -3  101.88    4.18 
  -4  -5  -3  101.29    3.74 
   4   5   3  100.07    3.65 
   4   5   3   98.39    3.43 
  -5  -5  -3  180.98    6.12 
  -5  -5  -3  181.12    7.34 
  -5  -5  -3  187.44    5.55 
  -5  -5  -3  184.55    6.59 
   5   5   3  172.96    5.51 
   5   5   3  183.44    5.82 
  -6  -5  -3  132.47    4.39 
  -6  -5  -3  141.53    5.63 
   6   5   3  124.98    4.37 
   6   5   3  128.48    4.64 
  -7  -5  -3   15.32    1.28 
  -7  -5  -3   17.71    1.95 
   7   5   3   15.22    1.47 
   7   5   3   15.30    1.48 
  -8  -5  -3   24.31    2.48 
  -8  -5  -3   26.59    1.80 
   8   5   3   25.83    2.22 
   8   5   3   27.28    2.10 
  -9  -5  -3   45.42    2.47 
  -9  -5  -3   43.96    3.40 
  -9  -5  -3   42.16    1.76 
  -9  -5  -3   42.50    1.75 
   9   5   3   45.82    1.86 
   9   5   3   46.56    1.97 
 -10  -5  -3   59.50    4.02 
 -10  -5  -3   60.79    2.17 
  10   5   3   61.27    2.19 
  10   5   3   62.45    2.31 
 -11  -5  -3   38.00    1.48 
 -11  -5  -3   36.85    1.49 
  11   5   3   37.06    1.59 
 -12  -5  -3    1.91    0.36 
 -12  -5  -3    1.21    0.32 
  12   5   3    1.51    0.38 
   8  -6  -3   17.72    1.06 
   8  -6  -3   20.25    0.81 
   8  -6  -3   19.37    0.86 
   8  -6  -3   17.79    0.91 
   7  -6  -3    0.68    0.33 
   7  -6  -3    0.33    0.37 
   7  -6  -3    0.38    0.47 
   7  -6  -3    1.10    0.39 
   7  -6  -3    1.01    0.32 
   6  -6  -3   13.72    1.26 
   6  -6  -3   13.08    0.89 
   6  -6  -3   13.82    0.84 
   6  -6  -3    8.78    1.32 
   6  -6  -3   13.18    0.95 
   6  -6  -3   13.42    0.96 
   5  -6  -3   43.34    1.62 
   5  -6  -3   41.62    1.71 
   5  -6  -3   44.89    2.83 
   5  -6  -3   46.64    2.14 
   5  -6  -3   43.04    1.81 
   5  -6  -3   40.73    2.42 
   4  -6  -3   98.13    3.53 
   4  -6  -3  100.85    3.16 
   4  -6  -3  107.37    4.49 
   4  -6  -3  102.03    4.06 
   4  -6  -3  107.40    3.32 
   4  -6  -3  101.78    3.05 
   4  -6  -3  100.49    3.10 
   3  -6  -3   54.75    2.62 
   3  -6  -3   51.28    2.85 
  -3   6   3   53.52    2.76 
   2  -6  -3    2.11    0.77 
   2  -6  -3    1.55    0.63 
  -2   6   3    2.05    0.92 
  -2   6   3    1.46    0.61 
   1  -6  -3   63.23    2.98 
   1  -6  -3   67.67    2.77 
   1  -6  -3   68.90    4.32 
  -1   6   3   63.00    3.23 
  -1   6   3   70.74    2.93 
  -1   6   3   66.65    2.77 
   0  -6  -3  184.46    7.61 
   0  -6  -3  163.04    5.69 
   0   6   3  174.52    6.08 
   0   6   3  174.32    5.61 
   0   6   3  181.64    5.54 
  -1  -6  -3  191.21    6.27 
  -1  -6  -3  209.63    8.23 
   1   6   3  199.68    6.07 
   1   6   3  201.44    6.24 
   1   6   3  202.56    6.64 
  -2  -6  -3   26.84    1.75 
  -2  -6  -3   28.33    1.85 
  -2  -6  -3   29.22    1.46 
  -2  -6  -3   33.02    2.82 
   2   6   3   27.97    1.66 
   2   6   3   29.42    1.64 
  -3  -6  -3    0.39    0.76 
  -3  -6  -3    0.57    0.41 
  -3  -6  -3    0.65    0.57 
   3   6   3    0.76    0.57 
   3   6   3    0.72    0.51 
  -4  -6  -3   49.91    2.14 
  -4  -6  -3   45.69    2.78 
  -4  -6  -3   48.14    3.51 
  -4  -6  -3   51.27    2.46 
   4   6   3   52.31    2.47 
   4   6   3   47.36    2.21 
  -5  -6  -3  135.87    4.52 
  -5  -6  -3  134.73    5.52 
  -5  -6  -3  137.31    6.46 
   5   6   3  136.67    4.59 
   5   6   3  144.18    4.90 
  -6  -6  -3   65.54    2.75 
  -6  -6  -3   68.88    3.78 
   6   6   3   64.46    2.81 
   6   6   3   61.33    2.98 
  -7  -6  -3   33.19    1.91 
  -7  -6  -3   32.98    2.77 
   7   6   3   31.16    2.13 
   7   6   3   30.43    1.98 
  -8  -6  -3    2.65    0.59 
  -8  -6  -3    2.83    1.31 
  -8  -6  -3    2.74    0.82 
  -8  -6  -3    3.45    0.61 
   8   6   3    2.35    1.04 
   8   6   3    2.96    0.74 
  -9  -6  -3   30.18    2.08 
  -9  -6  -3   30.52    1.38 
  -9  -6  -3   30.44    2.83 
  -9  -6  -3   30.31    1.42 
   9   6   3   30.70    1.55 
 -10  -6  -3   42.90    1.72 
 -10  -6  -3   42.62    1.65 
 -10  -6  -3   38.70    3.25 
 -10  -6  -3   48.32    1.99 
  10   6   3   42.14    1.80 
  10   6   3   43.69    1.75 
 -11  -6  -3   29.79    1.25 
 -11  -6  -3   29.26    1.26 
  11   6   3   30.55    1.38 
 -12  -6  -3    6.02    0.54 
 -12  -6  -3    7.84    0.57 
  12   6   3    6.25    0.56 
   8  -7  -3   24.09    0.87 
   8  -7  -3   24.79    0.92 
   8  -7  -3   23.93    1.09 
   7  -7  -3    3.10    0.42 
   7  -7  -3    2.01    0.39 
   7  -7  -3    2.69    0.37 
   7  -7  -3    2.27    0.52 
   7  -7  -3    1.75    0.34 
   6  -7  -3    5.51    0.62 
   6  -7  -3    5.10    0.50 
   6  -7  -3    4.95    0.51 
   6  -7  -3    5.73    0.59 
   6  -7  -3    5.77    0.78 
   5  -7  -3   46.35    1.72 
   5  -7  -3   44.54    2.58 
   5  -7  -3   47.28    1.67 
   5  -7  -3   46.06    2.81 
   5  -7  -3   46.91    2.15 
   5  -7  -3   44.23    1.84 
   5  -7  -3   43.51    1.74 
  -5   7   3   45.59    2.66 
   4  -7  -3   82.48    3.90 
   4  -7  -3   75.97    2.57 
   4  -7  -3   78.25    2.54 
   4  -7  -3   78.75    3.51 
   4  -7  -3   78.08    2.99 
   4  -7  -3   82.24    2.74 
   4  -7  -3   78.85    2.49 
   4  -7  -3   70.30    2.64 
  -4   7   3   84.57    3.67 
   3  -7  -3   60.92    2.10 
   3  -7  -3   60.16    2.32 
   3  -7  -3   66.16    3.37 
   3  -7  -3   63.87    2.96 
   3  -7  -3   64.34    2.34 
   3  -7  -3   63.11    2.10 
   3  -7  -3   62.57    2.19 
  -3   7   3   65.97    3.09 
   2  -7  -3   14.33    1.56 
   2  -7  -3   13.61    1.28 
  -2   7   3   16.92    1.41 
  -2   7   3   13.51    1.41 
   1  -7  -3   13.81    1.45 
   1  -7  -3   17.71    2.47 
  -1   7   3   14.50    1.28 
  -1   7   3   15.59    1.36 
   0  -7  -3  168.47    7.66 
   0  -7  -3  159.24    5.65 
   0   7   3  167.48    5.57 
   0   7   3  159.35    6.01 
   0   7   3  161.03    5.36 
  -1  -7  -3  252.32    9.92 
  -1  -7  -3  235.79    7.64 
   1   7   3  248.82    7.47 
   1   7   3  238.43    7.98 
   1   7   3  261.38    7.73 
  -2  -7  -3   67.67    3.07 
  -2  -7  -3   81.15    4.82 
   2   7   3   69.96    3.31 
   2   7   3   73.64    3.05 
   2   7   3   70.60    3.08 
  -3  -7  -3    9.77    1.39 
  -3  -7  -3   11.09    1.41 
  -3  -7  -3   11.24    1.02 
  -3  -7  -3   12.93    2.02 
   3   7   3    8.70    1.63 
   3   7   3   11.54    1.21 
   3   7   3   12.37    1.49 
  -4  -7  -3   25.24    1.50 
  -4  -7  -3   21.13    2.50 
   4   7   3   24.63    1.75 
   4   7   3   25.69    1.64 
  -5  -7  -3  147.48    4.77 
  -5  -7  -3  140.69    5.83 
  -5  -7  -3  136.43    6.80 
   5   7   3  139.68    4.81 
   5   7   3  138.04    5.05 
  -6  -7  -3  144.24    5.00 
  -6  -7  -3  149.30    6.28 
   6   7   3  147.43    5.11 
   6   7   3  153.22    5.43 
  -7  -7  -3   46.99    2.41 
  -7  -7  -3   49.55    3.47 
   7   7   3   42.79    2.58 
   7   7   3   46.41    2.50 
  -8  -7  -3    2.73    1.34 
  -8  -7  -3    1.69    0.47 
  -8  -7  -3    1.91    0.81 
  -8  -7  -3    1.65    0.54 
   8   7   3    2.91    0.73 
   8   7   3    1.67    1.08 
  -9  -7  -3   25.32    1.28 
  -9  -7  -3   21.46    2.61 
  -9  -7  -3   24.92    1.20 
   9   7   3   26.38    1.39 
 -10  -7  -3   85.83    2.62 
 -10  -7  -3   89.95    2.74 
 -10  -7  -3   75.20    4.47 
  10   7   3   88.43    2.85 
 -11  -7  -3   72.49    2.31 
 -11  -7  -3   73.67    2.20 
  11   7   3   76.39    2.43 
 -12  -7  -3   15.89    0.73 
  12   7   3   16.20    0.78 
   7  -8  -3    8.53    0.73 
   7  -8  -3    9.01    0.50 
   7  -8  -3    8.87    0.56 
   7  -8  -3    8.93    0.54 
   7  -8  -3    8.23    0.60 
   6  -8  -3    0.49    0.29 
   6  -8  -3    0.21    0.28 
   6  -8  -3    0.32    0.31 
   6  -8  -3    0.28    0.23 
   6  -8  -3    0.49    0.40 
   5  -8  -3   28.32    1.59 
   5  -8  -3   30.49    1.31 
   5  -8  -3   31.13    1.24 
   5  -8  -3   32.44    2.27 
   5  -8  -3   31.25    1.41 
   5  -8  -3   30.82    1.33 
  -5   8   3   27.23    2.04 
   4  -8  -3   75.81    3.72 
   4  -8  -3   79.72    2.91 
   4  -8  -3   73.09    2.45 
   4  -8  -3   75.01    2.49 
   4  -8  -3   76.15    2.63 
   4  -8  -3   75.92    2.59 
   4  -8  -3   76.75    2.40 
  -4   8   3   72.57    3.48 
   3  -8  -3  110.35    3.49 
   3  -8  -3  115.81    3.94 
   3  -8  -3  114.11    3.58 
   3  -8  -3  122.44    3.70 
   3  -8  -3  116.62    3.41 
   3  -8  -3  122.81    4.99 
   3  -8  -3  116.01    3.48 
  -3   8   3  118.45    4.65 
   2  -8  -3   19.97    1.06 
   2  -8  -3   19.55    1.07 
   2  -8  -3   19.76    1.28 
   2  -8  -3   18.17    1.08 
   2  -8  -3   17.97    1.17 
   2  -8  -3   21.52    1.88 
  -2   8   3   20.91    1.69 
   1  -8  -3   27.02    2.07 
   1  -8  -3   29.17    3.31 
  -1   8   3   25.66    2.00 
  -1   8   3   29.13    1.93 
   0  -8  -3  116.07    4.63 
   0  -8  -3  118.31    6.55 
   0   8   3  110.80    4.47 
   0   8   3  115.12    4.35 
  -1  -8  -3  129.76    6.86 
  -1  -8  -3  125.40    4.79 
   1   8   3  116.96    5.04 
   1   8   3  130.83    4.66 
   1   8   3  127.24    4.81 
  -2  -8  -3   88.79    5.53 
  -2  -8  -3   93.26    3.80 
   2   8   3   87.77    3.78 
   2   8   3   91.70    3.67 
  -3  -8  -3   15.79    2.34 
  -3  -8  -3   14.39    1.81 
  -3  -8  -3   15.95    1.29 
   3   8   3   15.92    1.53 
   3   8   3   16.71    1.44 
  -4  -8  -3   12.02    1.18 
  -4  -8  -3   11.56    2.12 
   4   8   3   14.61    1.55 
   4   8   3   13.13    1.40 
  -5  -8  -3  104.30    6.12 
  -5  -8  -3  110.36    4.04 
   5   8   3  114.08    4.47 
   5   8   3  109.63    4.16 
  -6  -8  -3   89.91    5.65 
  -6  -8  -3  101.41    3.85 
  -6  -8  -3   96.96    4.92 
   6   8   3  103.80    3.95 
   6   8   3   92.40    5.02 
  -7  -8  -3   69.87    2.45 
  -7  -8  -3   80.74    4.51 
  -7  -8  -3   69.18    2.37 
  -7  -8  -3   74.55    3.24 
   7   8   3   74.10    2.65 
   7   8   3   71.62    3.29 
  -8  -8  -3   15.49    2.23 
  -8  -8  -3   15.61    1.78 
  -8  -8  -3   13.09    0.91 
  -8  -8  -3   13.88    1.06 
   8   8   3   15.01    1.15 
   8   8   3   11.36    1.58 
  -9  -8  -3   14.45    0.95 
  -9  -8  -3    9.48    1.81 
  -9  -8  -3   14.53    0.89 
   9   8   3   15.69    1.06 
 -10  -8  -3   63.97    2.02 
 -10  -8  -3   60.91    2.06 
  10   8   3   63.07    2.20 
 -11  -8  -3   65.14    2.05 
 -11  -8  -3   65.33    1.96 
  11   8   3   67.83    2.13 
 -12  -8  -3   24.16    0.88 
  12   8   3   24.81    0.91 
   6  -9  -3    2.27    0.33 
   6  -9  -3    1.72    0.44 
   6  -9  -3    1.82    0.29 
   6  -9  -3    1.34    0.33 
   6  -9  -3    1.32    0.25 
  -6   9   3    1.53    0.47 
   5  -9  -3    8.93    0.68 
   5  -9  -3    9.73    0.64 
   5  -9  -3    9.26    0.68 
   5  -9  -3   13.26    2.37 
   5  -9  -3    9.89    0.80 
   5  -9  -3    9.55    0.79 
   5  -9  -3   10.42    0.97 
   4  -9  -3   75.47    2.44 
   4  -9  -3   72.50    3.50 
   4  -9  -3   73.30    2.38 
   4  -9  -3   72.81    2.29 
   4  -9  -3   73.39    2.50 
   4  -9  -3   71.94    2.72 
   4  -9  -3   71.08    2.34 
   3  -9  -3   68.76    2.23 
   3  -9  -3   68.04    3.42 
   3  -9  -3   66.24    2.17 
   3  -9  -3   66.59    2.25 
   3  -9  -3   65.48    2.31 
   3  -9  -3   65.04    2.39 
   3  -9  -3   65.93    2.63 
  -3   9   3   61.65    3.14 
   2  -9  -3   41.43    2.64 
   2  -9  -3   35.23    1.48 
   2  -9  -3   36.98    1.70 
   2  -9  -3   35.21    1.45 
   2  -9  -3   36.23    1.59 
   2  -9  -3   33.91    1.49 
  -2   9   3   35.69    2.29 
   1  -9  -3    0.64    0.45 
   1  -9  -3    0.31    0.52 
   1  -9  -3    0.46    0.43 
   1  -9  -3    0.85    0.79 
   1  -9  -3    0.72    0.47 
   1  -9  -3    0.10    1.36 
   1  -9  -3    0.80    0.42 
   1  -9  -3    1.02    0.51 
  -1   9   3    0.93    0.68 
   0  -9  -3   32.53    2.28 
   0  -9  -3   26.61    1.32 
   0  -9  -3   29.38    1.39 
   0  -9  -3   28.48    1.59 
   0  -9  -3   28.04    1.42 
   0  -9  -3   30.83    3.48 
   0  -9  -3   27.45    1.42 
   0  -9  -3   26.09    1.35 
   0   9   3   28.45    1.97 
  -1  -9  -3   93.58    5.98 
  -1  -9  -3   91.50    3.99 
   1   9   3   95.96    3.90 
   1   9   3   80.10    4.77 
  -2  -9  -3   58.69    4.60 
  -2  -9  -3   52.23    2.86 
   2   9   3   51.10    2.90 
   2   9   3   56.28    2.83 
  -3  -9  -3   39.24    3.79 
   3   9   3   35.65    2.47 
   3   9   3   40.08    2.33 
  -4  -9  -3   24.11    1.72 
  -4  -9  -3   25.06    3.09 
   4   9   3   26.43    1.93 
  -5  -9  -3   73.75    5.28 
  -5  -9  -3   76.87    2.53 
  -5  -9  -3   77.34    3.27 
  -5  -9  -3   76.15    2.48 
  -5  -9  -3   74.95    2.79 
   5   9   3   83.31    3.49 
  -6  -9  -3  206.29    5.63 
  -6  -9  -3  188.49    6.32 
  -6  -9  -3  185.10    5.31 
  -6  -9  -3  190.81    5.39 
   6   9   3  190.40    5.55 
   6   9   3  202.91    6.53 
  -7  -9  -3   68.58    3.20 
  -7  -9  -3   73.44    4.33 
  -7  -9  -3   71.15    2.36 
  -7  -9  -3   73.81    2.44 
   7   9   3   77.11    3.40 
   7   9   3   74.07    2.62 
  -8  -9  -3    3.74    0.51 
  -8  -9  -3    5.77    1.59 
  -8  -9  -3    3.55    0.58 
   8   9   3    3.21    1.22 
   8   9   3    4.54    0.72 
  -9  -9  -3    6.05    0.54 
  -9  -9  -3    6.80    2.49 
  -9  -9  -3    6.55    0.66 
   9   9   3    5.09    0.65 
 -10  -9  -3   48.51    1.68 
 -10  -9  -3   52.99    1.67 
  10   9   3   50.51    1.80 
 -11  -9  -3   71.63    2.08 
 -11  -9  -3   75.38    2.15 
  11   9   3   74.85    2.21 
   5 -10  -3   16.13    0.74 
   5 -10  -3   14.29    0.72 
   5 -10  -3   13.80    0.82 
   5 -10  -3   15.68    0.77 
   5 -10  -3   13.82    0.67 
  -5  10   3   14.76    1.00 
   4 -10  -3   73.69    3.68 
   4 -10  -3   78.85    2.38 
   4 -10  -3   77.29    2.38 
   4 -10  -3   74.66    2.49 
   4 -10  -3   78.64    2.41 
   4 -10  -3   77.87    2.32 
  -4  10   3   76.80    2.72 
   3 -10  -3   53.95    1.82 
   3 -10  -3   55.66    1.88 
   3 -10  -3   54.17    1.89 
   3 -10  -3   52.56    2.04 
   3 -10  -3   55.20    2.95 
   3 -10  -3   57.11    1.97 
  -3  10   3   53.04    2.29 
   2 -10  -3   18.86    1.06 
   2 -10  -3   20.12    1.05 
   2 -10  -3   19.85    1.79 
   2 -10  -3   20.76    1.05 
   2 -10  -3   19.30    1.12 
   2 -10  -3   19.96    1.26 
  -2  10   3   20.22    1.81 
   1 -10  -3    0.55    0.38 
   1 -10  -3    0.47    0.71 
   1 -10  -3    0.44    0.39 
   1 -10  -3    0.27    0.53 
   1 -10  -3   -0.03    0.43 
   1 -10  -3    0.31    0.40 
   1 -10  -3    0.80    0.40 
  -1  10   3    0.20    0.70 
   0 -10  -3   10.83    0.91 
   0 -10  -3    9.45    1.59 
   0 -10  -3    6.83    2.17 
   0 -10  -3    7.52    0.75 
   0 -10  -3    7.82    0.79 
   0 -10  -3    7.10    0.89 
   0 -10  -3    6.58    0.68 
   0  10   3    6.47    1.18 
  -1 -10  -3   55.72    4.67 
  -1 -10  -3   55.44    2.25 
  -1 -10  -3   55.50    2.09 
  -1 -10  -3   58.70    3.14 
  -1 -10  -3   53.18    2.08 
  -1 -10  -3   54.59    2.01 
   1  10   3   61.49    3.05 
  -2 -10  -3  115.08    3.62 
  -2 -10  -3  123.17    3.68 
  -2 -10  -3  123.49    4.86 
  -2 -10  -3  118.69    3.81 
  -2 -10  -3  119.93    3.60 
  -2 -10  -3  117.79    6.97 
   2  10   3  121.98    4.74 
   2  10   3  121.36    3.60 
  -3 -10  -3   23.91    1.28 
  -3 -10  -3   24.47    1.54 
  -3 -10  -3   28.18    3.37 
  -3 -10  -3   25.44    1.27 
   3  10   3   24.02    1.31 
   3  10   3   26.87    2.00 
  -4 -10  -3    3.64    0.60 
  -4 -10  -3    2.12    1.33 
  -4 -10  -3    4.19    0.58 
  -4 -10  -3    4.63    0.85 
   4  10   3    4.12    1.12 
   4  10   3    4.31    0.65 
  -5 -10  -3   39.38    1.60 
  -5 -10  -3   38.72    1.85 
  -5 -10  -3   40.78    2.30 
  -5 -10  -3   41.46    1.62 
  -5 -10  -3   38.89    3.92 
  -5 -10  -3   40.60    1.75 
   5  10   3   40.32    1.68 
   5  10   3   41.27    2.43 
  -6 -10  -3   85.10    2.66 
  -6 -10  -3   71.77    5.33 
  -6 -10  -3   84.83    2.60 
   6  10   3   83.56    2.81 
   6  10   3   87.87    3.68 
   6  10   3   78.47    3.00 
  -7 -10  -3   55.53    1.92 
  -7 -10  -3   56.33    1.97 
   7  10   3   56.06    2.12 
   7  10   3   56.04    2.88 
  -8 -10  -3   22.45    1.03 
  -8 -10  -3   21.78    1.09 
   8  10   3   22.88    1.22 
  -9 -10  -3    4.26    0.43 
   9  10   3    4.06    0.55 
 -10 -10  -3   18.97    0.83 
 -10 -10  -3   21.36    0.84 
  10  10   3   20.43    0.93 
   4 -11  -3   13.38    1.21 
   4 -11  -3   16.96    0.76 
   4 -11  -3   16.72    0.74 
   4 -11  -3   15.69    0.74 
   4 -11  -3   16.68    0.74 
   3 -11  -3   53.74    1.71 
   3 -11  -3   54.40    1.79 
   3 -11  -3   52.75    1.88 
   3 -11  -3   53.09    1.76 
   3 -11  -3   54.23    1.77 
   2 -11  -3   29.10    1.19 
   2 -11  -3   26.06    1.20 
   2 -11  -3   28.56    1.19 
   2 -11  -3   27.17    1.17 
   2 -11  -3   27.48    2.03 
   2 -11  -3   25.44    1.32 
   1 -11  -3    8.37    1.50 
   1 -11  -3    7.98    0.70 
   1 -11  -3    5.64    0.73 
   1 -11  -3    8.55    0.76 
   1 -11  -3    7.30    0.69 
   1 -11  -3    7.29    0.68 
  -1  11   3    8.01    1.45 
   0 -11  -3    9.18    2.54 
   0 -11  -3    9.82    0.84 
   0 -11  -3   12.04    1.05 
   0 -11  -3    7.54    0.70 
   0 -11  -3   12.94    1.77 
   0 -11  -3   10.49    0.81 
   0 -11  -3    8.15    0.75 
   0  11   3   10.18    1.53 
   0  11   3   10.35    0.82 
  -1 -11  -3   44.51    2.74 
  -1 -11  -3   42.34    1.71 
  -1 -11  -3   42.38    1.88 
  -1 -11  -3   42.65    1.69 
  -1 -11  -3   35.78    3.86 
   1  11   3   43.51    1.66 
   1  11   3   45.23    2.58 
  -2 -11  -3   96.51    3.18 
  -2 -11  -3   95.87    3.05 
  -2 -11  -3   92.18    2.98 
  -2 -11  -3   91.89    6.05 
  -2 -11  -3   98.63    2.97 
   2  11   3   94.74    2.94 
   2  11   3  100.83    4.11 
  -3 -11  -3   54.25    4.61 
  -3 -11  -3   59.55    2.05 
  -3 -11  -3   58.23    2.32 
  -3 -11  -3   56.25    2.09 
   3  11   3   59.74    2.04 
   3  11   3   60.12    3.00 
  -4 -11  -3    5.85    0.86 
  -4 -11  -3    6.98    0.68 
  -4 -11  -3    7.81    2.40 
  -4 -11  -3    7.07    0.74 
   4  11   3    7.47    0.70 
   4  11   3    5.85    1.15 
  -5 -11  -3   19.11    1.05 
  -5 -11  -3   18.86    1.29 
  -5 -11  -3   18.45    1.15 
   5  11   3   18.38    1.71 
   5  11   3   20.26    1.14 
   5  11   3   17.37    1.62 
  -6 -11  -3  105.40    3.12 
  -6 -11  -3   84.73    5.86 
  -6 -11  -3  103.37    3.04 
   6  11   3  107.33    4.14 
   6  11   3  112.74    4.06 
   6  11   3  107.91    3.08 
  -7 -11  -3   65.14    2.06 
  -7 -11  -3   64.07    2.11 
  -8 -11  -3   52.22    1.71 
  -8 -11  -3   50.85    1.68 
  -9 -11  -3    5.08    0.42 
 -10 -11  -3   17.58    0.68 
   3 -12  -3   32.00    1.09 
   3 -12  -3   32.42    1.12 
  -3  12   3   30.78    1.10 
   2 -12  -3   45.79    1.50 
   2 -12  -3   40.49    1.41 
  -2  12   3   43.93    1.47 
   1 -12  -3   26.00    1.10 
   1 -12  -3   26.59    1.11 
   1 -12  -3   26.37    1.12 
  -1  12   3   26.38    1.09 
   0 -12  -3    1.42    0.35 
   0 -12  -3    2.19    1.07 
   0 -12  -3    2.66    0.43 
   0  12   3    2.17    0.38 
  -1 -12  -3   44.32    1.68 
  -1 -12  -3   43.46    1.64 
  -1 -12  -3   45.46    2.86 
   1  12   3   44.72    1.59 
  -2 -12  -3   63.98    6.62 
  -2 -12  -3   51.99    1.89 
  -2 -12  -3   52.58    1.82 
  -2 -12  -3   51.87    1.87 
   2  12   3   53.14    1.83 
  -3 -12  -3   36.94    3.78 
  -3 -12  -3   42.28    1.61 
  -3 -12  -3   41.94    1.53 
   3  12   3   41.67    1.54 
  -4 -12  -3   10.69    0.81 
  -4 -12  -3   11.53    0.75 
   4  12   3   11.57    0.79 
  -5 -12  -3    1.09    0.42 
  -5 -12  -3    1.73    0.36 
   5  12   3    0.85    0.40 
  -6 -12  -3   25.52    1.06 
  -6 -12  -3   22.81    0.98 
   6  12   3   24.71    1.08 
  -7 -12  -3   67.17    2.01 
  -7 -12  -3   68.70    2.09 
  -8 -12  -3   45.08    1.42 
  -8 -12  -3   43.30    1.38 
  -9 -12  -3    9.42    0.47 
   1 -13  -3   21.04    0.85 
   1 -13  -3   20.65    0.83 
  -1  13   3   20.47    0.81 
   0 -13  -3    2.67    0.37 
   0 -13  -3    2.90    0.36 
   0  13   3    2.61    0.33 
  -1 -13  -3   17.59    0.85 
  -1 -13  -3   16.03    0.84 
   1  13   3   17.49    0.82 
  -2 -13  -3   29.14    1.20 
  -2 -13  -3   28.72    1.16 
   2  13   3   30.07    1.13 
  -3 -13  -3   42.03    1.44 
  -3 -13  -3   43.33    1.53 
   3  13   3   43.90    1.46 
  -4 -13  -3   20.20    0.88 
  -4 -13  -3   20.35    0.94 
   4  13   3   20.19    0.90 
  -5 -13  -3    1.98    0.32 
  -5 -13  -3    1.78    0.37 
   5  13   3    1.87    0.37 
  -6 -13  -3    8.50    0.53 
   6  13   3    9.03    0.66 
  -7 -13  -3   29.22    1.00 
  -2 -14  -3   33.62    1.13 
   2  14   3   33.99    1.08 
  -3 -14  -3   29.57    1.04 
   3  14   3   29.19    0.98 
  -4 -14  -3   30.84    1.05 
  -4 -14  -3   29.62    0.99 
   4  14   3   31.04    1.00 
   3  13  -4   23.12    0.82 
   3  13  -4   22.23    1.00 
  -3 -13   4   22.05    0.82 
   2  13  -4   34.91    1.39 
   2  13  -4   35.14    1.14 
  -2 -13   4   35.41    1.16 
  -2 -13   4   35.12    1.18 
   1  13  -4    3.72    0.51 
   1  13  -4    5.93    0.47 
  -1 -13   4    4.14    0.38 
  -1 -13   4    4.44    0.38 
   0  13  -4   18.30    0.77 
   0  13  -4   18.52    1.02 
   0 -13   4   19.70    0.77 
   0 -13   4   17.92    0.80 
  -1  13  -4   51.62    1.86 
   1 -13   4   51.62    1.63 
  -2  13  -4   30.51    1.30 
   2 -13   4   32.41    1.12 
   5  12  -4    0.39    0.42 
   5  12  -4    0.42    0.23 
  -5 -12   4    0.64    0.18 
  -5 -12   4    0.54    0.20 
   4  12  -4   28.55    1.05 
   4  12  -4   28.83    1.29 
  -4 -12   4   27.71    0.98 
  -4 -12   4   29.08    1.06 
   3  12  -4   67.43    2.04 
   3  12  -4   67.08    2.33 
  -3 -12   4   66.79    2.06 
   2  12  -4   40.18    1.76 
   2  12  -4   42.49    1.43 
  -2 -12   4   40.64    1.47 
  -2 -12   4   40.94    1.44 
   1  12  -4   18.67    0.89 
   1  12  -4   17.66    1.17 
  -1 -12   4   17.59    0.92 
  -1 -12   4   17.58    0.86 
   0  12  -4    2.87    0.43 
   0  12  -4    2.94    0.61 
   0 -12   4    2.52    0.38 
   0 -12   4    3.61    0.45 
  -1  12  -4   42.69    1.50 
  -1  12  -4   43.05    1.87 
   1 -12   4   43.56    1.55 
  -2  12  -4   67.73    2.44 
   2 -12   4   66.36    2.07 
   2 -12   4   67.42    2.15 
  -3  12  -4   34.03    1.56 
   3 -12   4   33.34    1.25 
   3 -12   4   33.35    1.25 
  -4  12  -4    3.76    0.55 
   4 -12   4    3.11    0.37 
   4 -12   4    2.98    0.35 
   6  11  -4   16.22    0.94 
   6  11  -4   17.48    0.75 
  -6 -11   4   17.04    0.74 
  -6 -11   4   18.84    0.73 
   5  11  -4    8.11    0.57 
   5  11  -4    5.59    0.69 
  -5 -11   4    6.86    0.55 
  -5 -11   4    7.59    0.52 
   4  11  -4    8.72    0.65 
   4  11  -4   10.06    0.73 
   4  11  -4   11.38    1.01 
  -4 -11   4   11.21    0.68 
  -4 -11   4   10.93    0.64 
   3  11  -4   89.38    2.69 
   3  11  -4   89.70    2.67 
   3  11  -4   89.33    3.08 
  -3 -11   4   89.19    2.71 
   2  11  -4   92.87    3.23 
   2  11  -4   93.25    2.80 
  -2 -11   4   87.52    6.66 
  -2 -11   4   94.40    2.82 
  -2 -11   4   94.11    2.86 
   1  11  -4   41.13    1.93 
   1  11  -4   40.21    1.53 
  -1 -11   4   41.17    1.51 
  -1 -11   4   29.91    3.47 
  -1 -11   4   43.30    1.60 
   0  11  -4    0.17    0.40 
   0  11  -4    0.71    0.57 
   0 -11   4    1.36    0.40 
   0 -11   4    1.15    0.35 
   0 -11   4    1.15    1.31 
  -1  11  -4   13.62    0.91 
  -1  11  -4   12.69    1.18 
   1 -11   4   13.31    0.87 
   1 -11   4   12.84    0.84 
   1 -11   4   13.43    2.92 
  -2  11  -4   40.06    1.95 
   2 -11   4   38.81    1.50 
   2 -11   4   38.12    1.55 
  -3  11  -4   78.75    2.95 
   3 -11   4   80.99    2.55 
   3 -11   4   80.03    2.49 
  -4  11  -4   24.97    1.47 
   4 -11   4   26.77    1.15 
   4 -11   4   26.57    1.13 
   4 -11   4   29.39    2.99 
  -5  11  -4    0.30    0.39 
   5 -11   4    0.20    0.24 
  -6  11  -4   21.80    1.16 
   6 -11   4   21.89    0.90 
   7  10  -4   55.29    1.71 
   7  10  -4   55.37    1.92 
   7  10  -4   58.03    1.73 
  -7 -10   4   61.78    1.74 
   6  10  -4   40.15    1.71 
   6  10  -4   43.87    1.47 
   6  10  -4   40.66    1.45 
  -6 -10   4   43.32    1.94 
  -6 -10   4   43.08    1.42 
   5  10  -4   10.09    0.79 
   5  10  -4    8.67    0.90 
   5  10  -4    9.95    0.77 
  -5 -10   4   10.15    0.72 
   4  10  -4   10.97    0.81 
   4  10  -4   10.50    0.76 
   4  10  -4    9.45    1.61 
   4  10  -4   12.08    1.17 
  -4 -10   4   11.94    0.79 
   3  10  -4   96.32    5.14 
   3  10  -4   92.34    3.20 
   3  10  -4   90.91    2.70 
   3  10  -4   87.01    2.67 
  -3 -10   4   69.43    5.31 
  -3 -10   4   84.83    2.67 
   2  10  -4   74.33    2.89 
   2  10  -4   72.22    2.36 
   2  10  -4   74.18    2.38 
  -2 -10   4   69.47    2.41 
  -2 -10   4   71.93    5.28 
  -2 -10   4   70.09    2.32 
   1  10  -4   18.15    1.13 
   1  10  -4   18.39    1.46 
   1  10  -4   18.13    1.11 
  -1 -10   4   19.03    1.00 
  -1 -10   4   15.60    2.73 
  -1 -10   4   17.89    1.10 
   0  10  -4    2.58    0.76 
   0  10  -4    2.79    0.57 
   0  10  -4    1.74    0.61 
   0  10  -4    2.82    1.09 
   0 -10   4    2.35    0.42 
   0 -10   4    2.15    0.50 
   0 -10   4    1.37    1.36 
  -1  10  -4   23.02    1.25 
  -1  10  -4   21.85    1.58 
  -1  10  -4   21.90    2.03 
   1 -10   4   20.84    1.10 
   1 -10   4   22.11    3.09 
   1 -10   4   21.41    1.15 
  -2  10  -4   23.18    1.99 
  -2  10  -4   22.97    1.63 
   2 -10   4   23.00    1.20 
   2 -10   4   22.89    3.13 
   2 -10   4   24.09    1.21 
  -3  10  -4   37.78    1.98 
  -3  10  -4   35.47    2.34 
   3 -10   4   34.71    3.79 
   3 -10   4   38.30    1.57 
   3 -10   4   35.71    1.48 
   3 -10   4   37.46    2.38 
  -4  10  -4   16.83    1.80 
  -4  10  -4   17.33    1.35 
   4 -10   4   18.40    1.01 
   4 -10   4   18.16    1.75 
   4 -10   4   17.84    1.04 
  -5  10  -4    1.60    0.93 
  -5  10  -4    2.31    0.64 
   5 -10   4    1.50    0.71 
   5 -10   4    1.26    0.36 
  -6  10  -4   13.53    1.08 
   6 -10   4   11.76    0.73 
   6 -10   4   12.39    0.75 
  -7  10  -4   48.16    1.90 
   7 -10   4   51.32    1.62 
   7 -10   4   47.18    1.52 
   8   9  -4    8.73    0.76 
   8   9  -4    8.07    0.52 
   8   9  -4    7.70    0.47 
  -8  -9   4    7.37    0.47 
   7   9  -4   40.35    1.45 
   7   9  -4   42.52    1.45 
   7   9  -4   43.61    1.75 
  -7  -9   4   42.89    1.42 
   6   9  -4   76.31    2.35 
   6   9  -4   78.25    2.39 
   6   9  -4   77.86    2.40 
   6   9  -4   72.04    2.68 
   5   9  -4   21.05    1.00 
   5   9  -4   20.92    1.09 
   5   9  -4   18.67    1.41 
   5   9  -4   20.55    1.80 
   5   9  -4   20.15    1.07 
  -5  -9   4   19.24    1.03 
  -5  -9   4   13.80    2.36 
   4   9  -4    4.05    0.85 
   4   9  -4    3.07    1.08 
   4   9  -4    1.87    0.94 
   4   9  -4    2.07    0.51 
   4   9  -4    2.82    0.58 
   4   9  -4    2.19    0.41 
  -4  -9   4    2.08    0.43 
  -4  -9   4    3.46    1.64 
   3   9  -4   35.01    2.29 
   3   9  -4   34.21    1.43 
   3   9  -4   34.40    2.28 
   3   9  -4   33.88    1.89 
   3   9  -4   34.11    1.50 
   3   9  -4   32.60    1.44 
  -3  -9   4   34.33    3.35 
  -3  -9   4   31.74    1.38 
  -3  -9   4   33.76    3.76 
  -3  -9   4   33.22    2.06 
   2   9  -4   53.55    1.98 
   2   9  -4   55.86    2.51 
   2   9  -4   54.14    2.80 
   2   9  -4   55.61    1.97 
   2   9  -4   53.79    2.00 
   2   9  -4   53.92    2.80 
  -2  -9   4   50.17    2.03 
  -2  -9   4   55.43    2.67 
  -2  -9   4   57.54    4.72 
   1   9  -4   43.03    1.75 
   1   9  -4   45.08    2.22 
   1   9  -4   40.74    1.74 
   1   9  -4   42.68    2.59 
   1   9  -4   45.43    1.85 
  -1  -9   4   41.87    1.74 
  -1  -9   4   47.93    4.39 
   0   9  -4   11.33    1.53 
   0   9  -4   14.45    1.11 
   0   9  -4   11.28    1.22 
   0   9  -4   13.44    0.98 
   0  -9   4   12.32    0.95 
   0  -9   4    8.52    2.47 
  -1   9  -4    9.95    1.14 
  -1   9  -4   13.18    1.67 
  -1   9  -4   15.22    1.13 
   1  -9   4   14.15    3.14 
   1  -9   4   11.09    0.89 
  -2   9  -4   18.03    1.75 
  -2   9  -4   19.09    1.56 
   2  -9   4   17.16    1.10 
   2  -9   4   16.89    1.10 
   2  -9   4   18.48    1.78 
   2  -9   4   18.10    2.96 
  -3   9  -4   80.49    3.11 
  -3   9  -4   79.23    3.51 
   3  -9   4   73.60    5.46 
   3  -9   4   76.78    2.55 
   3  -9   4   80.55    3.61 
   3  -9   4   75.79    2.60 
  -4   9  -4   75.67    3.43 
  -4   9  -4   75.05    2.96 
   4  -9   4   75.64    3.55 
   4  -9   4   69.44    2.49 
   4  -9   4   75.77    2.47 
  -5   9  -4    0.46    0.72 
  -5   9  -4    0.85    0.62 
   5  -9   4    0.09    0.61 
   5  -9   4    0.71    0.38 
   5  -9   4    0.66    0.43 
  -6   9  -4   13.77    1.68 
  -6   9  -4   12.69    1.23 
   6  -9   4   14.31    0.90 
   6  -9   4   12.98    0.86 
   6  -9   4   13.96    1.53 
  -7   9  -4   42.42    1.91 
  -7   9  -4   35.79    2.53 
   7  -9   4   42.07    1.54 
   7  -9   4   42.49    1.48 
   7  -9   4   42.56    2.44 
  -8   9  -4   52.55    2.02 
   8  -9   4   54.94    1.72 
   8  -9   4   54.17    1.69 
   8   8  -4    3.42    0.57 
   8   8  -4    2.49    0.36 
   8   8  -4    2.04    0.31 
   8   8  -4    3.23    0.42 
  -8  -8   4    3.02    0.36 
   7   8  -4   51.08    1.76 
   7   8  -4   51.12    1.79 
   7   8  -4   53.17    2.12 
   7   8  -4   51.58    1.71 
   7   8  -4   52.66    1.79 
  -7  -8   4   52.10    1.71 
   6   8  -4   66.79    2.15 
   6   8  -4   67.87    2.25 
   6   8  -4   68.32    2.21 
   6   8  -4   68.82    2.23 
   6   8  -4   60.62    3.03 
   6   8  -4   66.37    2.59 
   6   8  -4   65.26    3.03 
  -6  -8   4   57.50    4.11 
   5   8  -4   55.84    2.07 
   5   8  -4   58.80    2.47 
   5   8  -4   55.70    2.00 
   5   8  -4   55.76    2.02 
   5   8  -4   59.57    1.97 
   5   8  -4   53.87    2.85 
   5   8  -4   53.82    2.84 
  -5  -8   4   55.90    1.97 
  -5  -8   4   55.19    4.10 
   4   8  -4    4.13    1.09 
   4   8  -4    3.23    0.99 
   4   8  -4    3.72    0.67 
   4   8  -4    3.45    0.61 
   4   8  -4    3.05    0.62 
   4   8  -4    4.18    0.56 
   4   8  -4    3.23    0.98 
  -4  -8   4    4.84    1.03 
  -4  -8   4    1.79    1.31 
  -4  -8   4    3.49    0.57 
   3   8  -4   27.26    2.06 
   3   8  -4   26.20    1.35 
   3   8  -4   29.54    1.39 
   3   8  -4   26.89    1.42 
   3   8  -4   30.74    2.08 
   3   8  -4   26.97    1.29 
   3   8  -4   28.89    1.82 
  -3  -8   4   31.45    3.04 
  -3  -8   4   27.86    1.82 
  -3  -8   4   29.08    3.56 
   2   8  -4   57.84    3.27 
   2   8  -4   75.04    3.30 
   2   8  -4   72.67    2.88 
   2   8  -4   76.12    3.28 
  -2  -8   4   76.71    4.33 
  -2  -8   4   71.09    3.05 
  -2  -8   4   70.20    5.35 
   1   8  -4   63.83    3.04 
   1   8  -4   65.34    3.09 
  -1  -8   4   62.40    2.77 
  -1  -8   4   66.01    5.31 
   0   8  -4   47.26    2.58 
   0  -8   4   49.64    4.70 
  -1   8  -4    0.57    0.72 
   1  -8   4    1.22    1.87 
  -2   8  -4   66.93    3.10 
   2  -8   4   67.52    3.14 
   2  -8   4   68.82    5.54 
  -3   8  -4   31.87    2.07 
  -3   8  -4   33.25    1.92 
   3  -8   4   33.23    2.17 
   3  -8   4   30.47    3.80 
   3  -8   4   29.08    1.47 
   3  -8   4   30.58    1.42 
  -4   8  -4   54.70    2.85 
  -4   8  -4   55.72    2.51 
   4  -8   4   62.46    3.05 
   4  -8   4   51.90    2.08 
   4  -8   4   54.02    1.99 
   4  -8   4   58.41    4.85 
  -5   8  -4   27.33    1.75 
  -5   8  -4   28.38    2.10 
   5  -8   4   28.08    1.34 
   5  -8   4   31.23    2.20 
   5  -8   4   29.65    1.34 
  -6   8  -4    2.06    0.88 
  -6   8  -4    1.48    0.63 
   6  -8   4    2.15    0.86 
   6  -8   4    2.13    0.45 
   6  -8   4    1.27    0.40 
  -7   8  -4   25.99    2.01 
  -7   8  -4   28.77    1.69 
   7  -8   4   27.72    2.07 
   7  -8   4   29.31    1.34 
   7  -8   4   29.72    1.25 
  -8   8  -4   44.17    2.52 
  -8   8  -4   46.58    2.04 
   8  -8   4   49.48    1.69 
   8  -8   4   47.07    2.72 
   8  -8   4   49.83    1.66 
  -9   8  -4   26.96    1.32 
   9  -8   4   27.92    1.04 
   9   7  -4    5.77    0.46 
   9   7  -4    4.21    0.53 
   9   7  -4    6.29    0.43 
   9   7  -4    6.11    0.46 
  -9  -7   4    5.36    0.44 
   8   7  -4    1.84    0.54 
   8   7  -4    1.59    0.34 
   8   7  -4    1.52    0.36 
   8   7  -4    1.61    0.36 
  -8  -7   4    1.90    0.37 
   7   7  -4   26.78    1.23 
   7   7  -4   25.82    1.13 
   7   7  -4   28.10    1.58 
   7   7  -4   27.48    1.24 
   7   7  -4   26.18    1.19 
   7   7  -4   25.03    1.93 
  -7  -7   4   23.40    3.10 
   6   7  -4   36.72    1.91 
   6   7  -4   39.01    2.37 
   6   7  -4   35.73    1.46 
   6   7  -4   38.49    1.54 
   6   7  -4   37.81    1.55 
   6   7  -4   36.43    1.57 
   6   7  -4   38.37    2.34 
  -6  -7   4   38.36    3.46 
   5   7  -4   86.00    2.63 
   5   7  -4   80.45    2.65 
   5   7  -4   80.59    3.14 
   5   7  -4   80.05    2.70 
   5   7  -4   79.14    2.69 
   5   7  -4   86.59    3.64 
   5   7  -4   85.62    3.65 
  -5  -7   4   83.25    3.45 
  -5  -7   4   75.15    4.83 
   4   7  -4   36.12    2.03 
   4   7  -4   33.70    1.61 
   4   7  -4   35.85    1.55 
   4   7  -4   38.96    2.30 
   4   7  -4   35.48    1.68 
   4   7  -4   36.59    1.51 
   4   7  -4   38.17    2.30 
   4   7  -4   35.61    1.58 
  -4  -7   4   36.03    3.19 
  -4  -7   4   38.68    2.13 
   3   7  -4    3.97    1.05 
   3   7  -4    6.02    1.20 
  -3  -7   4    6.80    1.72 
  -3  -7   4    6.09    2.41 
  -3  -7   4    4.57    0.91 
   2   7  -4   73.57    3.27 
   2   7  -4   76.21    4.00 
   2   7  -4   76.79    3.26 
  -2  -7   4   78.41    3.09 
  -2  -7   4   78.40    5.73 
  -2  -7   4   74.35    4.04 
   1   7  -4  110.93    4.83 
   1   7  -4  108.24    4.03 
   1   7  -4  107.07    4.12 
  -1  -7   4  102.83    6.70 
  -1  -7   4  112.04    3.85 
   0   7  -4   77.97    3.37 
   0  -7   4   81.98    6.03 
   0  -7   4   84.04    3.06 
  -1   7  -4   11.78    1.29 
   1  -7   4   11.62    3.03 
  -2   7  -4    9.86    1.34 
   2  -7   4    9.35    1.26 
   2  -7   4    8.81    2.95 
  -3   7  -4   36.06    2.12 
   3  -7   4   35.40    4.29 
   3  -7   4   34.21    2.12 
  -4   7  -4  131.63    4.79 
   4  -7   4  132.62    4.90 
   4  -7   4  122.46    7.31 
  -5   7  -4   70.75    3.25 
  -5   7  -4   67.39    2.83 
   5  -7   4   62.95    2.27 
   5  -7   4   66.52    2.24 
   5  -7   4   71.43    3.32 
  -6   7  -4    7.68    1.12 
  -6   7  -4    6.38    1.19 
   6  -7   4    6.47    0.70 
   6  -7   4    5.17    1.08 
   6  -7   4    4.83    0.59 
  -7   7  -4    6.98    1.24 
  -7   7  -4    7.05    1.05 
   7  -7   4    5.39    1.14 
   7  -7   4    7.53    0.68 
   7  -7   4    6.54    0.70 
  -8   7  -4   59.16    2.51 
  -8   7  -4   58.63    2.98 
   8  -7   4   55.04    2.99 
   8  -7   4   57.85    2.03 
   8  -7   4   57.28    1.96 
  -9   7  -4   47.74    2.00 
   9  -7   4   47.66    1.61 
   9  -7   4   42.02    1.66 
  10  -7   4    8.40    0.52 
   9   6  -4   18.98    0.82 
   9   6  -4   19.65    0.86 
   9   6  -4   18.70    0.82 
   9   6  -4   17.89    1.05 
   8   6  -4    7.97    1.19 
   8   6  -4   10.36    0.72 
   8   6  -4   11.12    0.78 
   8   6  -4    7.34    0.82 
   8   6  -4   10.16    0.75 
   7   6  -4   15.38    1.63 
   7   6  -4   19.01    1.43 
   7   6  -4   17.44    1.03 
   7   6  -4   15.19    1.59 
   7   6  -4   16.83    0.99 
   7   6  -4   16.35    0.94 
   7   6  -4   16.40    1.06 
  -7  -6   4   19.15    2.69 
   6   6  -4  109.98    3.80 
   6   6  -4  108.44    3.28 
   6   6  -4  110.86    3.38 
   6   6  -4  112.28    4.36 
   6   6  -4  110.90    4.36 
   6   6  -4  108.24    3.39 
   6   6  -4  110.96    3.34 
  -6  -6   4  104.85    4.22 
  -6  -6   4  114.23    5.99 
   5   6  -4   45.77    2.49 
   5   6  -4   42.30    1.78 
   5   6  -4   44.76    1.76 
   5   6  -4   43.43    2.19 
   5   6  -4   44.17    2.51 
   5   6  -4   43.54    1.76 
   5   6  -4   41.02    1.65 
  -5  -6   4   43.20    3.57 
  -5  -6   4   43.57    2.34 
   4   6  -4   27.59    1.94 
   4   6  -4   30.30    2.00 
  -4  -6   4   28.92    1.78 
  -4  -6   4   27.54    2.72 
   3   6  -4    0.45    0.68 
   3   6  -4    0.84    0.71 
   3   6  -4    1.52    0.77 
  -3  -6   4    1.02    0.84 
  -3  -6   4    0.10    0.41 
   2   6  -4   44.88    2.37 
   2   6  -4   47.37    2.92 
   2   6  -4   44.07    2.31 
  -2  -6   4   48.36    4.53 
  -2  -6   4   48.30    2.16 
   1   6  -4  162.40    5.40 
   1   6  -4  158.38    5.24 
   1   6  -4  170.79    6.13 
  -1  -6   4  167.83    5.10 
  -1  -6   4  158.90    8.22 
   0   6  -4  151.38    5.17 
   0   6  -4  158.41    5.72 
   0  -6   4  161.51    4.85 
   0  -6   4  156.19    8.02 
  -1   6  -4   39.36    2.10 
   1  -6   4   40.18    1.77 
   1  -6   4   40.12    2.92 
   1  -6   4   34.48    3.89 
  -2   6  -4   16.58    1.40 
   2  -6   4   20.52    3.17 
   2  -6   4   18.78    1.46 
  -3   6  -4  109.81    4.03 
   3  -6   4  110.21    6.94 
   3  -6   4  105.27    4.00 
  -4   6  -4   85.59    4.01 
  -4   6  -4   96.47    3.69 
   4  -6   4   90.27    3.67 
   4  -6   4   89.77    6.18 
  -5   6  -4   94.15    3.81 
   5  -6   4   92.21    3.85 
  -6   6  -4    5.19    1.15 
   6  -6   4    4.83    1.14 
   6  -6   4    4.86    0.63 
   6  -6   4    3.67    0.58 
   6  -6   4    4.16    0.98 
  -7   6  -4    5.21    1.12 
   7  -6   4    6.13    1.25 
   7  -6   4    5.32    0.65 
   7  -6   4    7.41    0.70 
   7  -6   4    5.38    1.00 
  -8   6  -4   47.31    2.69 
   8  -6   4   47.04    2.79 
   8  -6   4   47.34    1.84 
   8  -6   4   45.49    1.71 
   8  -6   4   47.82    2.31 
   8  -6   4   46.70    1.70 
  -9   6  -4   36.61    2.34 
  -9   6  -4   39.95    1.98 
   9  -6   4   38.46    1.42 
   9  -6   4   37.97    2.45 
   9  -6   4   39.83    1.48 
  10  -6   4   20.99    0.92 
  10  -6   4   22.40    0.96 
   9   5  -4   29.76    1.16 
   9   5  -4   32.00    1.16 
   9   5  -4   32.01    1.22 
   9   5  -4   30.47    1.42 
   8   5  -4   -0.02    0.30 
   8   5  -4    0.41    0.53 
   8   5  -4    0.13    0.70 
   8   5  -4    0.19    0.39 
   8   5  -4    0.40    0.33 
   7   5  -4   20.13    1.12 
   7   5  -4   20.85    1.47 
   7   5  -4   19.33    1.11 
   7   5  -4   18.45    1.68 
   7   5  -4   18.58    1.75 
   7   5  -4   19.71    1.14 
  -7  -5   4   22.44    2.95 
   6   5  -4   67.69    2.70 
   6   5  -4   59.85    3.04 
   6   5  -4   64.42    3.07 
   6   5  -4   57.83    2.13 
   6   5  -4   63.67    2.26 
   6   5  -4   59.95    2.19 
   6   5  -4   62.19    2.24 
  -6  -5   4   67.24    4.50 
  -6  -5   4   60.45    2.89 
   5   5  -4   66.70    3.90 
   5   5  -4   83.14    3.59 
   5   5  -4   83.17    3.55 
   5   5  -4  105.01    3.68 
   5   5  -4   84.79    3.10 
  -5  -5   4   83.04    4.88 
  -5  -5   4   81.70    3.37 
   4   5  -4   76.32    3.29 
   4   5  -4   75.13    4.09 
   4   5  -4   76.72    3.30 
  -4  -5   4   73.92    4.20 
  -4  -5   4   78.81    3.12 
   3   5  -4    0.78    0.77 
   3   5  -4    1.16    0.71 
   3   5  -4    1.27    0.77 
  -3  -5   4    1.25    0.49 
   2   5  -4   61.63    2.77 
   2   5  -4   69.93    3.44 
   2   5  -4   68.31    2.78 
  -2  -5   4   66.12    4.85 
  -2  -5   4   66.68    2.59 
   1   5  -4  124.39    4.76 
   1   5  -4  119.29    4.04 
   1   5  -4  115.39    4.15 
  -1  -5   4  119.89    3.88 
  -1  -5   4  124.27    6.65 
   0   5  -4  247.15    7.73 
   0   5  -4  226.08    7.12 
   0  -5   4  246.66    6.83 
   0  -5   4  250.27   10.09 
  -1   5  -4  139.05    4.12 
  -1   5  -4  129.83    4.42 
  -1   5  -4  134.11    4.82 
   1  -5   4  135.75    7.00 
   1  -5   4  133.65    4.07 
  -2   5  -4    9.92    1.24 
  -2   5  -4    8.02    0.77 
  -2   5  -4    9.31    1.34 
   2  -5   4    9.52    2.61 
   2  -5   4    8.68    1.08 
   2  -5   4    8.09    0.75 
  -3   5  -4   77.49    3.32 
  -3   5  -4   78.50    3.09 
   3  -5   4   79.98    5.44 
   3  -5   4   77.17    3.08 
  -4   5  -4  109.27    4.37 
  -4   5  -4  109.04    3.95 
   4  -5   4  103.91    6.41 
   4  -5   4  108.39    3.99 
  -5   5  -4   80.74    3.35 
  -5   5  -4   75.92    3.73 
   5  -5   4   80.79    3.37 
  -6   5  -4    8.85    1.26 
   6  -5   4    9.86    1.23 
  -7   5  -4    0.47    0.65 
   7  -5   4    1.00    0.76 
   7  -5   4    0.03    0.85 
   7  -5   4   -0.39    0.53 
   7  -5   4    0.50    0.56 
   7  -5   4    0.37    0.41 
  -8   5  -4   18.53    1.78 
   8  -5   4   20.12    1.84 
   8  -5   4   17.96    1.04 
   8  -5   4   17.23    1.03 
   8  -5   4   17.61    1.72 
  -9   5  -4   52.11    2.89 
   9  -5   4   48.44    2.99 
   9  -5   4   51.42    1.79 
   9  -5   4   52.36    1.85 
 -10   5  -4   39.65    2.37 
  10  -5   4   43.42    1.54 
  10  -5   4   41.25    1.47 
  11  -5   4    7.65    0.51 
  11  -5   4    6.08    0.48 
   9   4  -4   56.89    1.80 
   9   4  -4   51.47    2.04 
   9   4  -4   55.44    1.76 
   8   4  -4   16.49    1.03 
   8   4  -4   15.19    1.26 
   8   4  -4   17.35    0.98 
   8   4  -4   15.47    1.92 
   8   4  -4   16.83    0.99 
   8   4  -4   16.85    1.59 
   7   4  -4    4.36    0.62 
   7   4  -4    2.95    0.92 
   7   4  -4    7.39    1.00 
   7   4  -4    5.41    0.68 
   7   4  -4    3.63    0.96 
   7   4  -4    4.30    0.58 
  -7  -4   4    8.69    2.32 
   6   4  -4   91.73    3.39 
   6   4  -4   91.80    3.83 
   6   4  -4   90.33    2.93 
   6   4  -4   89.33    2.89 
   6   4  -4   89.22    3.84 
   6   4  -4   89.27    2.95 
  -6  -4   4   94.40    5.34 
   5   4  -4  124.61    4.60 
   5   4  -4  123.56    4.64 
  -5  -4   4  121.64    5.95 
  -5  -4   4  126.86    4.41 
   4   4  -4   91.75    3.64 
   4   4  -4   89.79    4.42 
   4   4  -4   89.36    3.54 
  -4  -4   4   88.91    4.51 
  -4  -4   4   90.52    3.36 
   3   4  -4  146.21    4.81 
   3   4  -4  140.19    4.88 
   3   4  -4  149.79    5.76 
  -3  -4   4  146.39    4.62 
   2   4  -4    9.13    1.14 
   2   4  -4    7.90    1.10 
   2   4  -4    8.82    1.18 
  -2  -4   4   11.89    2.58 
  -2  -4   4    6.38    0.80 
   1   4  -4  267.79    8.16 
   1   4  -4  301.92    7.94 
   1   4  -4  294.88    8.88 
   1   4  -4  270.02    7.95 
  -1  -4   4  297.31   10.95 
  -1  -4   4  294.99    7.93 
   0   4  -4  377.94    9.96 
   0   4  -4  373.62   10.81 
   0  -4   4  373.10   12.91 
  -1   4  -4  111.03    4.18 
  -1   4  -4  110.26    3.53 
   1  -4   4  133.55    6.34 
  -2   4  -4    6.14    0.60 
  -2   4  -4    7.25    1.10 
  -2   4  -4    5.71    0.87 
   2  -4   4    6.78    2.07 
  -3   4  -4    9.54    0.72 
  -3   4  -4    7.38    1.05 
  -3   4  -4    8.60    0.93 
   3  -4   4    8.27    1.00 
   3  -4   4    6.21    2.39 
  -4   4  -4   81.34    3.38 
  -4   4  -4   75.25    2.99 
   4  -4   4   74.33    5.03 
   4  -4   4   75.15    3.00 
  -5   4  -4  136.58    5.14 
  -5   4  -4  134.42    4.63 
   5  -4   4  132.56    4.66 
  -6   4  -4   50.91    2.97 
  -6   4  -4   51.45    2.55 
   6  -4   4   50.50    2.61 
  -7   4  -4    0.52    0.66 
   7  -4   4    0.51    0.67 
  -8   4  -4   12.62    1.02 
  -8   4  -4   13.61    1.54 
   8  -4   4   12.27    0.94 
   8  -4   4   13.29    1.64 
   8  -4   4   12.70    0.93 
  -9   4  -4   64.44    2.36 
  -9   4  -4   65.67    3.31 
   9  -4   4   66.84    2.17 
   9  -4   4   68.31    2.25 
 -10   4  -4   60.14    2.57 
 -10   4  -4   50.12    2.77 
  10  -4   4   52.06    1.83 
  10  -4   4   48.22    1.74 
  11  -4   4   18.43    0.84 
  11  -4   4   16.72    0.82 
  10   3  -4   39.63    1.29 
  10   3  -4   41.30    1.49 
  10   3  -4   40.57    1.27 
   9   3  -4   55.87    2.21 
   9   3  -4   58.88    1.94 
   9   3  -4   60.92    1.92 
   8   3  -4   22.94    1.80 
   8   3  -4   21.22    1.14 
   8   3  -4   21.12    1.46 
   8   3  -4   21.75    1.14 
   8   3  -4   21.59    1.16 
   8   3  -4   19.12    1.72 
   7   3  -4    0.87    0.69 
   7   3  -4    0.13    0.48 
   7   3  -4    0.81    0.47 
   7   3  -4    0.46    0.43 
   7   3  -4    0.96    0.76 
   7   3  -4    0.27    0.68 
  -7  -3   4    1.63    1.63 
   6   3  -4   39.33    1.74 
   6   3  -4   39.73    1.69 
   6   3  -4   43.34    2.20 
   6   3  -4   40.84    1.75 
   6   3  -4   39.84    2.36 
   6   3  -4   43.54    2.42 
  -6  -3   4   41.80    3.58 
   5   3  -4  120.80    4.45 
   5   3  -4  111.39    4.35 
   5   3  -4  121.93    4.55 
  -5  -3   4  123.57    5.79 
  -5  -3   4  124.61    4.26 
   4   3  -4   98.69    3.79 
   4   3  -4   93.28    4.47 
   4   3  -4   99.32    3.63 
   4   3  -4   99.04    3.67 
  -4  -3   4   97.10    3.45 
   3   3  -4   23.44    1.93 
   3   3  -4   25.42    1.42 
   3   3  -4   25.89    1.49 
   3   3  -4   22.37    1.56 
  -3  -3   4   24.56    1.35 
   2   3  -4    0.86    0.57 
   2   3  -4    0.90    0.59 
   2   3  -4    0.94    0.56 
  -2  -3   4    0.71    0.36 
  -2  -3   4    2.82    1.92 
   1   3  -4   27.28    1.29 
   1   3  -4   29.74    1.84 
   1   3  -4   26.03    1.34 
  -1  -3   4   30.17    3.00 
   0   3  -4  134.48    4.72 
   0   3  -4  135.72    5.42 
   0   3  -4  132.62    4.02 
   0  -3   4  149.89    6.37 
  -1   3  -4  193.11    5.46 
  -1   3  -4  203.07    7.12 
  -1   3  -4  200.89    6.16 
  -1   3  -4  195.50    5.79 
   1  -3   4  200.34    7.70 
  -2   3  -4    6.80    0.56 
  -2   3  -4    9.19    1.75 
  -2   3  -4    8.68    0.85 
  -2   3  -4    6.56    0.94 
  -3   3  -4   36.11    1.40 
  -3   3  -4   36.25    1.93 
  -3   3  -4   35.83    1.87 
  -3   3  -4   37.02    2.64 
   3  -3   4   37.04    3.19 
  -4   3  -4   22.26    1.55 
  -4   3  -4   21.11    2.01 
   4  -3   4   22.00    1.42 
  -5   3  -4  152.33    4.96 
  -5   3  -4  154.04    5.42 
   5  -3   4  148.74    4.99 
  -6   3  -4   77.96    3.65 
  -6   3  -4   79.84    3.26 
   6  -3   4   76.58    3.23 
  -7   3  -4   12.01    1.56 
   7  -3   4   10.21    1.26 
  -8   3  -4    4.49    0.71 
  -8   3  -4    5.31    1.13 
   8  -3   4    3.71    1.06 
   8  -3   4    5.12    0.60 
   8  -3   4    5.21    0.69 
  -9   3  -4   55.51    2.14 
  -9   3  -4   60.02    3.11 
   9  -3   4   58.14    1.99 
   9  -3   4   56.30    2.02 
 -10   3  -4   87.14    3.86 
 -10   3  -4   86.26    2.82 
  10  -3   4   86.71    2.67 
  10  -3   4   88.10    2.71 
 -11   3  -4   37.50    1.51 
 -11   3  -4   38.25    2.59 
  11  -3   4   36.43    1.35 
  11  -3   4   38.26    1.38 
  12  -3   4    0.37    0.21 
  10   2  -4   38.37    1.24 
  10   2  -4   37.88    1.23 
  10   2  -4   37.01    1.43 
   9   2  -4   59.02    2.28 
   9   2  -4   59.63    3.55 
   9   2  -4   59.26    1.93 
   8   2  -4   48.39    2.59 
   8   2  -4   48.85    1.77 
   8   2  -4   44.22    2.61 
   8   2  -4   44.56    2.15 
   7   2  -4    0.53    0.73 
   7   2  -4    1.27    0.87 
   7   2  -4    0.36    0.45 
   7   2  -4    0.56    0.48 
   7   2  -4    0.33    0.64 
   6   2  -4   12.69    1.06 
   6   2  -4   13.35    1.11 
   6   2  -4   14.92    1.57 
   6   2  -4   15.98    1.44 
   6   2  -4   15.23    1.50 
  -6  -2   4   14.35    2.53 
   5   2  -4   73.28    3.27 
   5   2  -4   79.58    3.45 
   5   2  -4   81.49    3.35 
  -5  -2   4   86.50    4.69 
   4   2  -4  119.47    5.11 
   4   2  -4  124.61    4.24 
   4   2  -4  124.16    4.47 
   4   2  -4  126.91    4.26 
  -4  -2   4  119.57    3.98 
   3   2  -4   61.84    2.45 
   3   2  -4   63.79    2.43 
   3   2  -4   59.78    3.07 
   3   2  -4   58.60    2.61 
  -3  -2   4   61.98    2.32 
   2   2  -4    1.78    0.45 
   2   2  -4    1.85    0.70 
   2   2  -4    2.74    0.53 
   2   2  -4    1.86    0.60 
  -2  -2   4    2.33    0.52 
   1   2  -4  117.41    4.26 
   1   2  -4  120.86    3.57 
   1   2  -4  116.64    3.42 
   0   2  -4   90.84    3.38 
   0   2  -4   89.35    2.77 
   0   2  -4   88.91    2.84 
  -1   2  -4  164.44    4.55 
  -1   2  -4  162.88    4.92 
  -2   2  -4   48.52    2.06 
  -2   2  -4   49.94    1.68 
  -3   2  -4    2.66    0.65 
  -3   2  -4    4.10    1.19 
  -3   2  -4    2.71    0.41 
  -4   2  -4   23.36    1.01 
  -4   2  -4   18.75    1.36 
  -4   2  -4   21.43    1.99 
  -4   2  -4   21.28    1.48 
  -5   2  -4  174.69    5.48 
  -5   2  -4  181.39    5.84 
  -5   2  -4  180.41    5.94 
   5  -2   4  173.49    5.55 
  -6   2  -4  213.31    6.52 
  -6   2  -4  212.26    7.06 
   6  -2   4  210.64    6.57 
  -7   2  -4   25.92    2.11 
  -7   2  -4   24.02    1.71 
   7  -2   4   22.36    1.79 
  -8   2  -4    1.37    0.71 
  -9   2  -4   30.49    1.52 
  -9   2  -4   34.82    2.27 
   9  -2   4   32.17    1.37 
   9  -2   4   30.91    1.43 
 -10   2  -4   70.04    3.36 
 -10   2  -4   67.39    2.38 
  10  -2   4   69.21    2.27 
  10  -2   4   66.43    2.51 
  10  -2   4   68.80    2.24 
 -11   2  -4   42.77    2.44 
 -11   2  -4   46.81    1.75 
  11  -2   4   48.48    1.88 
  11  -2   4   46.86    1.61 
 -12   2  -4    7.95    0.63 
  12  -2   4    8.81    0.55 
  10   1  -4   41.66    1.32 
  10   1  -4   41.14    1.52 
   9   1  -4   53.53    1.80 
   9   1  -4   51.25    2.10 
   9   1  -4   53.97    1.76 
   9   1  -4   50.05    1.82 
   8   1  -4   57.25    2.13 
   8   1  -4   57.50    2.03 
   8   1  -4   56.82    2.44 
   8   1  -4   53.56    2.85 
   8   1  -4   53.43    2.84 
   8   1  -4   56.75    1.98 
   7   1  -4   15.14    1.05 
   7   1  -4   14.75    1.53 
   7   1  -4   13.20    1.38 
   7   1  -4   14.96    1.35 
   7   1  -4   14.55    1.59 
   7   1  -4   13.42    1.06 
   6   1  -4    4.22    0.93 
   6   1  -4    4.40    0.63 
   6   1  -4    3.20    0.96 
   6   1  -4    2.80    0.86 
   6   1  -4    3.71    0.73 
   5   1  -4   72.95    3.13 
   5   1  -4   67.75    3.09 
   5   1  -4   68.22    3.20 
  -5  -1   4   88.59    5.61 
   4   1  -4  149.71    5.76 
   4   1  -4  147.97    4.89 
   4   1  -4  151.11    4.87 
   4   1  -4  143.96    5.02 
   3   1  -4  154.48    4.65 
   3   1  -4  146.86    4.61 
   3   1  -4  150.21    5.40 
   3   1  -4  137.18    4.78 
  -3  -1   4  145.21    4.38 
   2   1  -4   26.93    1.79 
   2   1  -4   29.15    1.40 
   2   1  -4   27.14    1.25 
   2   1  -4   28.75    1.34 
   1   1  -4   14.35    0.83 
   1   1  -4   17.28    0.86 
   1   1  -4   15.15    0.87 
   1   1  -4   17.15    1.32 
   0   1  -4  132.80    3.69 
   0   1  -4  140.93    4.13 
   0   1  -4  137.03    3.88 
  -1   1  -4  270.42    7.62 
  -1   1  -4  276.56    7.20 
  -2   1  -4  463.87   12.39 
  -2   1  -4  461.83   11.81 
  -3   1  -4   29.15    1.54 
  -3   1  -4   28.79    1.15 
  -4   1  -4   49.78    2.25 
  -4   1  -4   52.37    1.75 
  -4   1  -4   47.73    2.32 
  -5   1  -4  121.91    4.46 
  -5   1  -4  130.93    3.75 
  -5   1  -4  129.17    4.60 
  -6   1  -4  306.45    9.00 
  -6   1  -4  331.04    9.65 
  -6   1  -4  338.57    9.77 
   6  -1   4  298.04    9.05 
  -7   1  -4   69.56    3.36 
  -7   1  -4   63.69    2.86 
   7  -1   4   63.92    2.94 
  -8   1  -4    2.14    0.85 
  -9   1  -4   45.27    2.60 
  -9   1  -4   44.32    1.89 
   9  -1   4   44.63    1.67 
   9  -1   4   43.75    1.77 
   9  -1   4   45.75    2.02 
 -10   1  -4   67.36    2.37 
 -10   1  -4   65.49    3.23 
  10  -1   4   65.01    2.17 
  10  -1   4   66.52    2.47 
  10  -1   4   61.12    2.82 
 -11   1  -4   20.72    1.87 
 -11   1  -4   21.63    1.15 
  11  -1   4   22.58    1.07 
  11  -1   4   22.13    1.31 
 -12   1  -4   10.73    0.73 
  12  -1   4   10.51    0.62 
  12  -1   4    9.23    0.79 
   9   0  -4   49.56    1.78 
   9   0  -4   50.30    1.72 
   9   0  -4   50.94    2.06 
   8   0  -4   90.62    2.78 
   8   0  -4   91.74    2.86 
   8   0  -4   87.76    3.20 
   8   0  -4   87.40    3.80 
   8   0  -4   90.73    2.93 
   8   0  -4   81.40    3.73 
   7   0  -4   25.03    1.40 
   7   0  -4   25.79    1.29 
   7   0  -4   25.09    2.00 
   7   0  -4   26.40    1.81 
   7   0  -4   26.32    1.97 
   6   0  -4    7.20    0.84 
   6   0  -4   10.42    1.04 
   6   0  -4   11.60    0.93 
   6   0  -4   11.29    1.26 
   6   0  -4   11.94    1.61 
   6   0  -4    8.32    1.27 
   5   0  -4   33.60    1.99 
   5   0  -4   31.42    2.08 
   5   0  -4   34.41    2.03 
   4   0  -4  130.43    4.42 
   4   0  -4  128.37    4.38 
   4   0  -4  122.99    4.49 
   3   0  -4  218.52    6.23 
   3   0  -4  202.71    6.34 
   3   0  -4  206.84    6.14 
   3   0  -4  205.06    6.82 
   2   0  -4   50.34    2.51 
   2   0  -4   54.47    1.91 
   2   0  -4   53.59    2.05 
   2   0  -4   55.06    2.07 
  -2   0   4   53.08    2.08 
   1   0  -4   11.84    0.85 
   1   0  -4   11.90    0.72 
   1   0  -4   13.12    0.77 
   0   0  -4  209.99    5.67 
   0   0  -4  218.72    6.12 
   0   0  -4  210.90    5.70 
  -1   0  -4  366.49   10.01 
  -1   0  -4  376.29    9.50 
   1   0   4  362.45    9.34 
  -2   0  -4  333.64    8.43 
  -2   0  -4  335.74    9.05 
   2   0   4  303.62    8.20 
  -3   0  -4   23.93    1.02 
  -3   0  -4   26.08    1.46 
   3   0   4   22.58    0.89 
  -4   0  -4   18.93    1.40 
  -4   0  -4   20.94    1.35 
  -4   0  -4   20.30    0.97 
   4   0   4   20.65    0.94 
  -5   0  -4   95.96    3.68 
  -5   0  -4  100.17    3.07 
  -5   0  -4   95.31    3.85 
   5   0   4  102.09    3.12 
  -6   0  -4  202.36    6.70 
  -6   0  -4  208.01    5.84 
  -6   0  -4  209.44    6.99 
   6   0   4  207.99    6.05 
  -7   0  -4   97.06    4.32 
  -7   0  -4   84.16    3.40 
  -7   0  -4   90.49    3.95 
  -8   0  -4    9.91    1.63 
  -8   0  -4   10.16    1.33 
  -8   0  -4   18.50    3.38 
  -9   0  -4    0.58    0.51 
  -9   0  -4    2.17    0.91 
   9   0   4    1.52    0.83 
   9   0   4    0.73    0.46 
 -10   0  -4   74.00    3.43 
 -10   0  -4   72.40    2.57 
  10   0   4   74.96    2.69 
  10   0   4   74.37    2.38 
 -11   0  -4   88.48    2.82 
  11   0   4   86.76    2.65 
  11   0   4   84.00    2.89 
 -12   0  -4   29.78    1.23 
  12   0   4   30.56    1.14 
  12   0   4   29.94    1.33 
 -13   0  -4    0.49    0.24 
  13   0   4    0.58    0.19 
  13   0   4    0.19    0.27 
   9  -1  -4   14.29    0.78 
   9  -1  -4   13.64    1.01 
   9  -1  -4   13.49    0.83 
   8  -1  -4   13.38    0.92 
   8  -1  -4   15.39    1.01 
   8  -1  -4   14.36    1.33 
   8  -1  -4    9.39    1.33 
   7  -1  -4   29.61    1.85 
   7  -1  -4   31.21    1.53 
   7  -1  -4   32.08    2.23 
   7  -1  -4   30.32    2.13 
   7  -1  -4   28.78    1.36 
   6  -1  -4    6.95    1.20 
   6  -1  -4    6.96    0.85 
   6  -1  -4    4.91    1.01 
   6  -1  -4    7.72    1.35 
   6  -1  -4    6.27    0.67 
   5  -1  -4   25.48    1.72 
   5  -1  -4   20.35    1.63 
   5  -1  -4   21.86    1.76 
   4  -1  -4   86.98    3.49 
   4  -1  -4   91.54    3.41 
   4  -1  -4   88.18    3.42 
   3  -1  -4  111.63    3.78 
   3  -1  -4  105.16    3.89 
   3  -1  -4  117.55    3.87 
  -3   1   4  116.35    4.02 
   2  -1  -4  209.61    6.09 
   2  -1  -4  211.13    6.07 
  -2   1   4  216.67    6.33 
   1  -1  -4    6.63    0.72 
   1  -1  -4    5.93    0.50 
   1  -1  -4    5.97    0.58 
   0  -1  -4  280.41    7.82 
   0  -1  -4  272.89    7.34 
   0  -1  -4  277.58    7.26 
  -1  -1  -4  590.58   15.29 
  -1  -1  -4  582.28   14.62 
   1   1   4  561.14   14.62 
  -2  -1  -4  248.89    6.59 
  -2  -1  -4  256.80    7.24 
   2   1   4  240.83    6.58 
  -3  -1  -4   86.71    3.14 
  -3  -1  -4   83.86    2.57 
   3   1   4   78.84    2.56 
  -4  -1  -4   18.03    0.91 
  -4  -1  -4   18.56    1.31 
  -4  -1  -4   15.07    1.28 
   4   1   4   17.45    0.97 
  -5  -1  -4   72.13    3.28 
  -5  -1  -4   78.90    3.16 
  -5  -1  -4   73.99    2.51 
   5   1   4   74.45    2.63 
  -6  -1  -4  176.11    5.90 
  -6  -1  -4  173.97    5.10 
  -6  -1  -4  173.84    6.23 
   6   1   4  172.67    5.31 
  -7  -1  -4  183.41    6.40 
  -7  -1  -4  183.86    5.49 
  -7  -1  -4  187.40    6.87 
   7   1   4  179.98    5.80 
  -8  -1  -4   21.18    2.15 
  -8  -1  -4   22.72    2.34 
  -9  -1  -4    1.22    1.21 
  -9  -1  -4    1.38    0.50 
   9   1   4    1.10    0.58 
   9   1   4    0.67    0.81 
 -10  -1  -4   87.08    2.92 
 -10  -1  -4   89.04    2.93 
  10   1   4   84.35    2.70 
  10   1   4   93.20    3.09 
 -11  -1  -4   75.72    2.57 
  11   1   4   76.28    2.39 
  11   1   4   75.61    2.64 
 -12  -1  -4   25.54    1.16 
  12   1   4   26.66    1.04 
  12   1   4   25.54    1.22 
 -13  -1  -4    5.16    0.45 
  13   1   4    4.65    0.45 
  13   1   4    5.07    0.38 
   9  -2  -4   24.24    1.07 
   9  -2  -4   24.11    1.00 
   9  -2  -4   25.02    1.28 
   8  -2  -4   45.82    2.12 
   8  -2  -4   46.98    1.82 
   8  -2  -4   45.36    1.69 
  -8   2   4   48.26    2.69 
   7  -2  -4   33.51    2.21 
   7  -2  -4   34.53    2.32 
   7  -2  -4   33.20    1.56 
   7  -2  -4   34.25    1.91 
   7  -2  -4   35.40    1.49 
   6  -2  -4    4.99    1.12 
   6  -2  -4    3.49    0.92 
   6  -2  -4    3.78    0.57 
   6  -2  -4    3.21    0.94 
   6  -2  -4    4.37    0.71 
   5  -2  -4    3.80    0.97 
   5  -2  -4    3.48    1.04 
   5  -2  -4    3.01    0.85 
   4  -2  -4  115.93    4.29 
   4  -2  -4  123.73    4.29 
   4  -2  -4  119.87    4.32 
   3  -2  -4  354.56    9.78 
   3  -2  -4  335.44    9.77 
   3  -2  -4  355.25    9.85 
  -3   2   4  355.64   10.16 
   2  -2  -4   75.63    2.75 
   2  -2  -4   72.74    2.68 
  -2   2   4   73.51    2.97 
   1  -2  -4   29.80    1.38 
   1  -2  -4   28.31    1.61 
   1  -2  -4   27.49    1.27 
   1  -2  -4   27.09    1.34 
  -1   2   4   29.47    1.62 
   0  -2  -4   76.81    2.54 
   0  -2  -4   78.45    2.94 
   0  -2  -4   76.38    2.36 
  -1  -2  -4  132.38    3.87 
  -1  -2  -4  139.40    4.55 
   1   2   4  144.40    4.07 
  -2  -2  -4  127.75    4.15 
  -2  -2  -4  116.98    3.45 
   2   2   4  115.17    3.56 
  -3  -2  -4   11.91    0.73 
  -3  -2  -4   12.64    1.06 
   3   2   4   11.71    0.85 
  -4  -2  -4    4.51    0.65 
  -4  -2  -4    5.01    0.94 
  -4  -2  -4    4.90    0.88 
   4   2   4    4.73    0.69 
  -5  -2  -4   17.24    1.02 
  -5  -2  -4   15.32    1.49 
  -5  -2  -4   16.33    1.34 
   5   2   4   15.30    1.11 
  -6  -2  -4  115.08    3.70 
  -6  -2  -4  112.08    4.70 
  -6  -2  -4  111.20    4.32 
   6   2   4  112.99    3.90 
  -7  -2  -4  115.31    3.85 
  -7  -2  -4  109.78    4.52 
  -7  -2  -4  118.54    5.09 
   7   2   4  110.05    4.10 
  -8  -2  -4   15.97    2.07 
   8   2   4   14.45    1.52 
  -9  -2  -4    1.28    1.14 
  -9  -2  -4    0.08    0.52 
  -9  -2  -4    1.11    0.79 
   9   2   4    0.62    0.68 
   9   2   4    0.18    0.57 
   9   2   4    0.20    0.50 
 -10  -2  -4   13.64    1.03 
 -10  -2  -4    8.67    1.96 
 -10  -2  -4   12.11    1.03 
  10   2   4   13.60    0.93 
  10   2   4   13.82    1.14 
 -11  -2  -4   93.75    3.05 
 -11  -2  -4   96.52    3.02 
  11   2   4   95.45    3.16 
  11   2   4   99.41    2.87 
 -12  -2  -4   33.22    1.32 
 -12  -2  -4   31.72    1.32 
  12   2   4   31.94    1.19 
  12   2   4   31.69    1.37 
 -13  -2  -4   11.00    0.59 
  13   2   4   10.87    0.52 
  13   2   4    9.84    0.60 
   9  -3  -4   11.91    0.68 
   9  -3  -4   10.69    0.63 
   8  -3  -4   35.67    1.33 
   8  -3  -4   36.81    1.52 
   8  -3  -4   36.80    1.41 
   8  -3  -4   38.90    1.83 
   7  -3  -4  107.06    3.19 
   7  -3  -4  105.93    3.70 
   7  -3  -4  103.97    3.11 
   7  -3  -4  106.16    3.35 
   7  -3  -4  102.16    4.20 
  -7   3   4  103.46    4.33 
   6  -3  -4   28.10    1.35 
   6  -3  -4   32.31    2.21 
   6  -3  -4   29.35    1.86 
   6  -3  -4   31.83    1.52 
   6  -3  -4   31.87    2.11 
   6  -3  -4   31.88    1.43 
   5  -3  -4    1.84    0.55 
   5  -3  -4    1.33    0.82 
   5  -3  -4    2.03    0.89 
   5  -3  -4    2.03    0.57 
   5  -3  -4    1.55    0.79 
   4  -3  -4   63.49    2.79 
   4  -3  -4   55.22    2.70 
   4  -3  -4   61.10    2.80 
  -4   3   4   58.53    3.22 
   3  -3  -4   96.36    3.63 
   3  -3  -4   94.11    3.57 
   3  -3  -4  103.73    3.64 
  -3   3   4  101.45    4.05 
   2  -3  -4  113.87    4.32 
   2  -3  -4  132.98    4.23 
   2  -3  -4  132.29    4.16 
  -2   3   4  128.10    4.58 
   1  -3  -4  125.72    3.98 
   1  -3  -4  117.53    5.01 
   1  -3  -4  124.78    3.92 
  -1   3   4  128.78    4.46 
   0  -3  -4    5.56    0.58 
   0  -3  -4    6.52    0.83 
   0  -3  -4    6.72    1.02 
   0  -3  -4    6.48    1.16 
   0   3   4    5.21    0.69 
  -1  -3  -4   85.31    3.27 
  -1  -3  -4   76.85    2.54 
  -1  -3  -4   86.34    4.03 
   1   3   4   86.93    2.85 
  -2  -3  -4  246.04    8.16 
  -2  -3  -4  231.54    7.08 
  -2  -3  -4  223.56    6.32 
   2   3   4  238.18    6.61 
  -3  -3  -4  107.58    4.79 
  -3  -3  -4  114.61    3.42 
  -3  -3  -4  108.89    3.96 
   3   3   4  112.74    3.60 
  -4  -3  -4   14.08    1.66 
  -4  -3  -4   11.24    1.10 
  -4  -3  -4   12.63    1.33 
  -4  -3  -4   12.18    0.86 
   4   3   4   12.17    0.99 
  -5  -3  -4   45.53    3.08 
  -5  -3  -4   49.92    1.99 
  -5  -3  -4   48.53    2.39 
  -5  -3  -4   45.54    2.65 
   5   3   4   48.88    2.15 
  -6  -3  -4  107.16    4.18 
  -6  -3  -4  104.32    4.59 
  -6  -3  -4  106.31    3.60 
   6   3   4  108.51    3.85 
  -7  -3  -4  153.93    4.85 
  -7  -3  -4  142.86    5.44 
  -7  -3  -4  145.23    6.03 
   7   3   4  151.23    5.13 
  -8  -3  -4   50.48    2.45 
  -8  -3  -4   56.49    3.61 
   8   3   4   49.96    2.72 
  -9  -3  -4    0.60    0.57 
  -9  -3  -4    1.13    0.56 
  -9  -3  -4    0.65    1.04 
   9   3   4    0.11    0.52 
   9   3   4    0.59    0.56 
   9   3   4    0.93    0.65 
 -10  -3  -4    5.14    1.64 
 -10  -3  -4    6.48    0.74 
 -10  -3  -4    5.80    0.70 
  10   3   4    8.04    0.73 
  10   3   4    9.37    0.97 
 -11  -3  -4   80.39    2.56 
 -11  -3  -4   76.34    2.55 
  11   3   4   76.53    2.36 
  11   3   4   73.79    2.65 
 -12  -3  -4   62.82    2.03 
 -12  -3  -4   58.93    1.97 
  12   3   4   62.39    1.88 
  12   3   4   59.21    2.09 
 -13  -3  -4   23.28    0.91 
 -13  -3  -4   27.66    1.20 
  13   3   4   22.59    0.95 
   8  -4  -4   30.48    1.16 
   8  -4  -4   32.24    1.35 
   8  -4  -4   31.72    1.54 
   8  -4  -4   34.26    1.26 
   7  -4  -4   84.62    2.58 
   7  -4  -4   82.98    2.79 
   7  -4  -4   82.39    3.10 
   7  -4  -4   88.03    2.65 
  -7   4   4   82.42    3.68 
   6  -4  -4   29.88    1.47 
   6  -4  -4   30.08    1.35 
   6  -4  -4   29.70    1.80 
   6  -4  -4   31.24    2.14 
   6  -4  -4   29.56    1.30 
  -6   4   4   29.37    2.25 
   5  -4  -4    0.57    0.84 
   5  -4  -4    0.83    0.66 
   5  -4  -4    0.62    0.43 
   5  -4  -4    0.80    0.50 
   5  -4  -4    1.03    0.78 
   5  -4  -4    0.41    0.50 
  -5   4   4    0.53    0.86 
   4  -4  -4   15.44    1.45 
   4  -4  -4   16.51    1.38 
   3  -4  -4   89.20    3.72 
   3  -4  -4   89.93    3.42 
   3  -4  -4   86.99    3.45 
  -3   4   4   83.74    3.87 
   2  -4  -4   65.49    3.07 
   2  -4  -4   75.56    2.87 
   2  -4  -4   74.58    2.90 
  -2   4   4   68.72    3.24 
   1  -4  -4   23.35    2.19 
   1  -4  -4   22.03    1.33 
   1  -4  -4   19.25    1.51 
   1  -4  -4   20.72    1.28 
  -1   4   4   22.78    1.39 
  -1   4   4   23.05    1.63 
   0  -4  -4   20.57    1.53 
   0  -4  -4   18.81    1.94 
   0  -4  -4   19.64    1.20 
   0   4   4   20.28    1.26 
  -1  -4  -4   37.74    1.46 
  -1  -4  -4   41.26    2.84 
  -1  -4  -4   35.47    1.62 
  -1  -4  -4   37.42    2.06 
   1   4   4   40.21    1.79 
   1   4   4   36.56    1.65 
  -2  -4  -4  306.52    9.07 
  -2  -4  -4  298.97    8.21 
  -2  -4  -4  310.98   10.32 
   2   4   4  313.91    8.61 
  -3  -4  -4  235.41    7.57 
  -3  -4  -4  256.95    6.89 
  -3  -4  -4  246.27    8.79 
  -3  -4  -4  244.87    7.54 
   3   4   4  250.76    7.14 
  -4  -4  -4   11.62    0.90 
  -4  -4  -4   13.53    1.75 
  -4  -4  -4   14.20    1.47 
  -4  -4  -4   12.38    1.21 
   4   4   4   12.73    1.09 
  -5  -4  -4    7.51    1.14 
  -5  -4  -4    7.47    1.38 
  -5  -4  -4    8.73    1.95 
  -5  -4  -4    8.11    1.01 
   5   4   4    8.09    1.03 
  -6  -4  -4   77.69    2.94 
  -6  -4  -4   76.70    3.91 
  -6  -4  -4   79.04    3.43 
   6   4   4   78.78    3.18 
  -7  -4  -4  114.16    4.01 
  -7  -4  -4  111.90    5.19 
   7   4   4  116.39    4.32 
  -8  -4  -4  110.15    4.09 
  -8  -4  -4  119.62    5.52 
   8   4   4  103.47    4.33 
  -9  -4  -4   51.92    1.94 
  -9  -4  -4   54.73    3.77 
  -9  -4  -4   47.48    1.98 
  -9  -4  -4   52.45    2.67 
   9   4   4   50.37    2.02 
   9   4   4   56.16    2.12 
   9   4   4   46.17    1.79 
 -10  -4  -4    1.27    1.19 
 -10  -4  -4    0.29    0.43 
 -10  -4  -4    0.50    0.42 
  10   4   4    0.31    0.54 
  10   4   4   -0.03    0.49 
 -11  -4  -4   49.72    3.74 
 -11  -4  -4   58.44    2.05 
 -11  -4  -4   58.75    2.05 
  11   4   4   58.33    1.88 
  11   4   4   57.52    2.14 
 -12  -4  -4   80.05    2.45 
 -12  -4  -4   80.14    2.47 
  12   4   4   80.39    2.58 
  12   4   4   81.19    2.59 
 -13  -4  -4   20.96    0.83 
 -13  -4  -4   23.04    0.86 
  13   4   4   23.07    0.92 
   8  -5  -4   29.94    1.10 
   8  -5  -4   31.33    1.37 
   8  -5  -4   29.52    1.20 
   8  -5  -4   30.91    1.09 
   7  -5  -4   45.88    1.78 
   7  -5  -4   45.60    1.66 
   7  -5  -4   47.48    1.60 
   7  -5  -4   44.94    1.99 
   6  -5  -4   38.76    1.51 
   6  -5  -4   35.21    1.42 
   6  -5  -4   35.44    1.85 
   6  -5  -4   36.62    1.60 
   6  -5  -4   32.90    2.21 
   5  -5  -4    0.62    0.44 
   5  -5  -4    0.36    0.51 
   5  -5  -4    0.49    0.59 
   5  -5  -4    0.35    0.38 
   5  -5  -4    0.61    0.41 
   5  -5  -4    0.45    0.67 
   4  -5  -4    1.26    0.76 
   4  -5  -4    1.06    0.57 
   4  -5  -4    1.56    0.48 
   4  -5  -4    0.72    0.68 
   4  -5  -4    0.68    1.29 
   4  -5  -4    0.55    0.38 
   4  -5  -4    0.94    0.51 
   3  -5  -4   38.58    2.45 
   3  -5  -4   37.02    2.18 
   3  -5  -4   41.05    2.21 
  -3   5   4   40.30    2.32 
   2  -5  -4   83.75    3.23 
   2  -5  -4   76.78    3.48 
  -2   5   4   80.30    3.33 
  -2   5   4   78.75    3.73 
   1  -5  -4   81.79    4.47 
   1  -5  -4   77.68    2.97 
   1  -5  -4   70.48    3.22 
  -1   5   4   73.27    3.06 
  -1   5   4   76.22    3.50 
   0  -5  -4   16.92    1.41 
   0  -5  -4   17.68    1.19 
   0  -5  -4   17.01    2.10 
   0   5   4   19.34    1.62 
   0   5   4   17.78    1.25 
  -1  -5  -4   33.05    1.95 
  -1  -5  -4   37.58    2.90 
  -1  -5  -4   33.92    2.09 
   1   5   4   37.79    1.85 
   1   5   4   33.87    1.70 
  -2  -5  -4  142.99    6.32 
  -2  -5  -4  144.94    4.33 
  -2  -5  -4  143.39    5.11 
  -2  -5  -4  138.28    6.21 
   2   5   4  142.76    4.51 
   2   5   4  152.62    4.79 
  -3  -5  -4  265.49    9.50 
  -3  -5  -4  246.99    7.95 
  -3  -5  -4  254.52    7.91 
  -3  -5  -4  261.78    7.20 
   3   5   4  246.60    7.26 
   3   5   4  258.09    7.54 
  -4  -5  -4   59.30    3.12 
  -4  -5  -4   59.32    2.36 
  -4  -5  -4   60.78    2.86 
  -4  -5  -4   62.15    3.87 
   4   5   4   57.33    2.40 
   4   5   4   63.51    2.69 
  -5  -5  -4    2.04    0.76 
  -5  -5  -4    3.89    1.54 
  -5  -5  -4    1.29    0.48 
  -5  -5  -4    4.48    1.23 
   5   5   4    2.89    0.88 
   5   5   4    2.48    0.71 
  -6  -5  -4   32.11    2.51 
  -6  -5  -4   32.36    1.76 
   6   5   4   32.30    1.92 
  -7  -5  -4   98.35    4.84 
  -7  -5  -4   96.67    3.63 
   7   5   4   94.19    3.89 
  -8  -5  -4  103.98    3.95 
  -8  -5  -4  110.26    5.38 
   8   5   4   97.91    4.23 
  -9  -5  -4   31.00    2.87 
  -9  -5  -4   23.43    1.32 
  -9  -5  -4   26.45    1.95 
  -9  -5  -4   25.14    1.34 
   9   5   4   29.90    1.79 
   9   5   4   24.58    1.26 
   9   5   4   27.69    1.44 
 -10  -5  -4    4.22    0.66 
 -10  -5  -4    4.47    1.50 
 -10  -5  -4    4.01    0.60 
  10   5   4    3.78    0.66 
  10   5   4    4.23    0.77 
 -11  -5  -4    8.80    0.76 
 -11  -5  -4    7.21    0.70 
  11   5   4    5.29    0.67 
 -12  -5  -4   50.14    1.65 
 -12  -5  -4   48.69    1.66 
  12   5   4   48.05    1.77 
 -13  -5  -4   29.29    0.98 
 -13  -5  -4   28.19    0.95 
  13   5   4   28.47    1.05 
   8  -6  -4   12.30    0.82 
   8  -6  -4   12.89    0.58 
   8  -6  -4   12.22    0.65 
   7  -6  -4   48.60    1.97 
   7  -6  -4   48.56    1.76 
   7  -6  -4   48.73    1.61 
   7  -6  -4   50.94    1.67 
   6  -6  -4   61.07    2.12 
   6  -6  -4   64.13    2.55 
   6  -6  -4   62.29    2.03 
   6  -6  -4   64.20    2.10 
   6  -6  -4   61.02    2.21 
   5  -6  -4    4.10    1.08 
   5  -6  -4    3.90    0.55 
   5  -6  -4    3.99    0.62 
   5  -6  -4    3.61    0.78 
   5  -6  -4    3.41    0.55 
   5  -6  -4    5.27    0.60 
   4  -6  -4    1.32    0.90 
   4  -6  -4    1.21    0.43 
   4  -6  -4    1.25    0.68 
   4  -6  -4    0.95    0.46 
   4  -6  -4    0.53    0.66 
   4  -6  -4    2.01    0.55 
   4  -6  -4    1.40    0.49 
   3  -6  -4    9.63    1.07 
   3  -6  -4   10.83    1.41 
   3  -6  -4   12.39    1.77 
   3  -6  -4   12.01    1.09 
   2  -6  -4   99.38    3.82 
   2  -6  -4   99.80    4.25 
  -2   6   4   98.85    4.01 
   1  -6  -4  111.44    5.82 
   1  -6  -4  108.03    4.33 
   1  -6  -4  109.40    3.93 
  -1   6   4  104.18    4.61 
  -1   6   4  110.26    3.97 
  -1   6   4   99.05    4.00 
   0  -6  -4   65.32    4.29 
   0  -6  -4   64.35    3.04 
   0   6   4   61.33    3.25 
   0   6   4   67.22    2.87 
   0   6   4   63.69    2.72 
  -1  -6  -4    8.95    2.18 
  -1  -6  -4    6.76    1.12 
   1   6   4    8.29    1.09 
   1   6   4    6.25    1.02 
   1   6   4    5.98    1.22 
  -2  -6  -4  142.59    6.62 
  -2  -6  -4  140.50    4.31 
  -2  -6  -4  134.69    5.16 
  -2  -6  -4  129.57    4.79 
   2   6   4  146.31    4.85 
   2   6   4  139.05    4.58 
  -3  -6  -4  160.78    5.02 
  -3  -6  -4  154.48    5.68 
  -3  -6  -4  157.36    5.44 
  -3  -6  -4  173.05    7.42 
   3   6   4  173.43    5.51 
   3   6   4  165.51    5.24 
  -4  -6  -4  120.17    5.96 
  -4  -6  -4  100.93    4.03 
  -4  -6  -4  115.99    3.85 
  -4  -6  -4  108.07    4.66 
  -4  -6  -4  113.60    4.41 
   4   6   4  113.23    3.95 
   4   6   4  113.84    4.19 
  -5  -6  -4   10.22    1.77 
  -5  -6  -4   11.79    2.51 
  -5  -6  -4    5.84    0.90 
  -5  -6  -4    7.26    1.90 
   5   6   4    6.64    1.17 
   5   6   4    9.85    1.28 
  -6  -6  -4   14.75    2.89 
  -6  -6  -4   11.29    1.88 
  -6  -6  -4   13.62    1.20 
   6   6   4   12.65    1.45 
   6   6   4   13.09    1.39 
  -7  -6  -4   65.03    3.94 
  -7  -6  -4   69.35    2.94 
   7   6   4   63.80    3.13 
  -8  -6  -4   80.60    2.75 
  -8  -6  -4   78.57    2.62 
  -8  -6  -4   84.05    3.44 
  -8  -6  -4   87.58    4.77 
   8   6   4   83.32    2.86 
  -9  -6  -4   63.14    2.21 
  -9  -6  -4   62.69    2.27 
  -9  -6  -4   72.45    4.36 
  -9  -6  -4   61.54    3.01 
   9   6   4   66.82    2.41 
 -10  -6  -4    2.27    0.50 
 -10  -6  -4    1.97    0.48 
 -10  -6  -4    2.49    1.22 
  10   6   4    2.29    0.55 
 -11  -6  -4   36.93    1.47 
  11   6   4   36.16    1.53 
 -12  -6  -4   42.04    1.45 
  12   6   4   42.91    1.56 
   7  -7  -4   29.18    1.07 
   7  -7  -4   30.64    1.05 
   7  -7  -4   28.23    1.16 
   7  -7  -4   28.91    1.30 
   6  -7  -4   39.19    1.41 
   6  -7  -4   41.26    1.47 
   6  -7  -4   40.02    1.76 
   6  -7  -4   39.12    1.58 
   6  -7  -4   41.02    1.48 
   5  -7  -4   23.17    1.07 
   5  -7  -4   23.81    1.26 
   5  -7  -4   23.83    1.48 
   5  -7  -4   24.74    1.14 
   5  -7  -4   26.05    1.20 
  -5   7   4   20.98    1.84 
   4  -7  -4    0.46    0.31 
   4  -7  -4    0.61    0.78 
   4  -7  -4    0.65    0.64 
   4  -7  -4    0.14    0.38 
   4  -7  -4    1.03    0.76 
   4  -7  -4    0.90    0.43 
   4  -7  -4    0.68    0.36 
  -4   7   4    0.81    0.79 
   3  -7  -4   11.55    0.99 
   3  -7  -4   14.29    1.60 
   3  -7  -4   13.84    0.97 
   3  -7  -4   13.02    1.41 
   3  -7  -4   12.02    0.88 
   3  -7  -4   12.24    0.82 
   3  -7  -4   12.88    0.97 
  -3   7   4   14.19    1.48 
   2  -7  -4  103.18    4.43 
   2  -7  -4  101.03    3.20 
   2  -7  -4  108.83    3.41 
   2  -7  -4  104.63    4.04 
   2  -7  -4   92.44    3.29 
  -2   7   4  111.60    4.22 
   1  -7  -4  108.44    6.25 
   1  -7  -4  107.06    4.43 
  -1   7   4   93.22    4.04 
  -1   7   4  105.08    4.04 
   0  -7  -4   57.39    2.91 
   0  -7  -4   55.66    4.23 
   0   7   4   58.96    2.67 
   0   7   4   48.13    3.06 
   0   7   4   52.44    2.67 
  -1  -7  -4    4.44    1.08 
  -1  -7  -4    5.21    1.67 
   1   7   4    2.54    0.71 
   1   7   4    4.45    0.87 
   1   7   4    3.62    1.11 
  -2  -7  -4  107.09    5.94 
  -2  -7  -4  100.58    4.09 
   2   7   4  102.17    4.43 
   2   7   4  103.61    3.89 
   2   7   4  110.54    4.14 
  -3  -7  -4  105.07    5.88 
  -3  -7  -4  102.76    4.41 
  -3  -7  -4  105.64    3.70 
  -3  -7  -4  102.52    4.10 
   3   7   4  109.85    4.19 
   3   7   4  109.20    3.97 
  -4  -7  -4  114.29    6.10 
  -4  -7  -4  101.81    4.59 
  -4  -7  -4  113.60    3.89 
  -4  -7  -4  103.97    4.46 
   4   7   4  105.80    3.99 
   4   7   4  110.17    4.29 
  -5  -7  -4   47.55    3.15 
  -5  -7  -4   46.46    2.26 
  -5  -7  -4   46.07    3.79 
   5   7   4   47.67    2.38 
   5   7   4   47.39    2.58 
  -6  -7  -4    0.53    1.29 
  -6  -7  -4    1.85    0.74 
  -6  -7  -4    1.45    1.05 
   6   7   4    2.11    0.95 
   6   7   4    1.21    0.85 
  -7  -7  -4   63.45    2.85 
  -7  -7  -4   59.57    3.82 
   7   7   4   55.80    3.88 
  -8  -7  -4   81.93    2.73 
  -8  -7  -4   83.27    3.51 
  -8  -7  -4   83.64    2.65 
  -8  -7  -4   85.48    4.71 
   8   7   4   83.52    2.86 
  -9  -7  -4   44.23    1.76 
  -9  -7  -4   47.54    3.56 
  -9  -7  -4   42.80    1.69 
   9   7   4   46.39    1.90 
 -10  -7  -4    9.39    1.98 
 -10  -7  -4   12.15    0.84 
 -10  -7  -4   11.73    0.87 
  10   7   4   12.99    0.99 
 -11  -7  -4    0.58    0.31 
 -11  -7  -4    0.21    0.32 
  11   7   4    0.38    0.36 
 -12  -7  -4   45.75    1.46 
  12   7   4   43.76    1.54 
   6  -8  -4   36.23    1.50 
   6  -8  -4   37.39    1.30 
   6  -8  -4   34.74    1.39 
   6  -8  -4   36.35    1.26 
   6  -8  -4   36.53    1.29 
   5  -8  -4   38.62    1.45 
   5  -8  -4   39.05    1.47 
   5  -8  -4   37.43    1.57 
   5  -8  -4   37.21    1.73 
   5  -8  -4   37.53    1.39 
   4  -8  -4    5.09    0.80 
   4  -8  -4    5.72    0.70 
   4  -8  -4    6.17    0.70 
   4  -8  -4    7.56    0.66 
   4  -8  -4    5.01    1.12 
   4  -8  -4    5.11    0.55 
   4  -8  -4    5.65    0.63 
  -4   8   4    4.81    1.09 
   3  -8  -4    7.57    0.83 
   3  -8  -4    5.48    0.71 
   3  -8  -4    6.59    0.69 
   3  -8  -4    6.15    0.70 
   3  -8  -4    7.72    1.46 
   3  -8  -4    6.01    0.62 
  -3   8   4    4.18    1.04 
   2  -8  -4   61.67    2.20 
   2  -8  -4   64.06    2.34 
   2  -8  -4   63.46    2.29 
   2  -8  -4   60.05    2.10 
   2  -8  -4   64.04    2.17 
   2  -8  -4   64.42    3.37 
  -2   8   4   63.04    3.07 
   1  -8  -4   82.48    2.81 
   1  -8  -4   79.92    2.64 
   1  -8  -4   79.00    2.71 
   1  -8  -4   79.08    2.59 
   1  -8  -4   81.35    2.57 
   1  -8  -4   76.67    2.73 
   1  -8  -4   86.87    3.94 
  -1   8   4   87.45    3.64 
   0  -8  -4   40.53    2.52 
   0  -8  -4   34.40    3.56 
   0   8   4   40.03    2.27 
   0   8   4   34.48    2.33 
  -1  -8  -4   23.99    2.91 
  -1  -8  -4   24.80    1.90 
   1   8   4   23.45    1.83 
   1   8   4   24.05    1.77 
  -2  -8  -4   17.14    1.62 
  -2  -8  -4   16.88    2.53 
   2   8   4   17.46    1.65 
   2   8   4   14.17    1.92 
   2   8   4   17.92    1.52 
  -3  -8  -4   86.73    5.52 
  -3  -8  -4   84.34    3.73 
   3   8   4   80.31    3.69 
   3   8   4   85.08    3.56 
  -4  -8  -4   83.87    5.44 
  -4  -8  -4   81.38    3.23 
   4   8   4   80.30    3.67 
   4   8   4   79.27    3.42 
  -5  -8  -4   83.23    3.40 
  -5  -8  -4   91.06    5.68 
   5   8   4   89.53    3.63 
   5   8   4   83.04    3.79 
  -6  -8  -4    5.96    1.03 
  -6  -8  -4    6.01    1.03 
  -6  -8  -4    8.09    2.51 
  -6  -8  -4    4.27    1.34 
  -6  -8  -4    4.65    1.06 
  -6  -8  -4    4.33    0.91 
   6   8   4    4.79    1.10 
  -7  -8  -4   30.34    2.83 
  -7  -8  -4   32.18    2.02 
  -7  -8  -4   29.36    1.44 
  -7  -8  -4   28.65    1.33 
   7   8   4   32.10    2.20 
   7   8   4   30.72    1.50 
  -8  -8  -4   78.89    2.54 
  -8  -8  -4   69.22    3.24 
  -8  -8  -4   77.17    4.50 
  -8  -8  -4   78.40    2.48 
  -8  -8  -4   74.73    2.54 
   8   8   4   81.36    2.73 
  -9  -8  -4   52.14    3.69 
  -9  -8  -4   55.80    1.91 
  -9  -8  -4   53.75    1.96 
   9   8   4   55.49    2.11 
 -10  -8  -4   22.67    1.04 
 -10  -8  -4   22.43    1.11 
  10   8   4   23.92    1.22 
 -11  -8  -4    0.26    0.27 
 -11  -8  -4   -0.10    0.24 
  11   8   4    0.46    0.33 
 -12  -8  -4   21.53    0.80 
  12   8   4   20.09    0.86 
   5  -9  -4   39.88    1.37 
   5  -9  -4   37.31    1.31 
   5  -9  -4   37.68    1.32 
   5  -9  -4   38.39    1.56 
   5  -9  -4   37.59    1.46 
  -5   9   4   36.10    1.61 
   4  -9  -4   20.96    1.14 
   4  -9  -4   22.04    1.04 
   4  -9  -4   20.75    0.97 
   4  -9  -4   20.32    1.01 
   4  -9  -4   21.16    1.65 
   4  -9  -4   21.73    1.10 
   4  -9  -4   23.17    1.98 
   3  -9  -4    1.35    0.45 
   3  -9  -4    1.34    0.38 
   3  -9  -4    1.34    0.47 
   3  -9  -4    2.31    0.97 
   3  -9  -4    1.51    0.37 
   3  -9  -4    1.51    0.43 
  -3   9   4    1.39    0.79 
   2  -9  -4   19.66    1.87 
   2  -9  -4   19.91    1.21 
   2  -9  -4   20.60    1.08 
   2  -9  -4   19.50    1.09 
   2  -9  -4   19.87    1.05 
   2  -9  -4   18.23    1.13 
  -2   9   4   17.90    1.67 
   1  -9  -4   88.37    2.77 
   1  -9  -4   85.39    2.91 
   1  -9  -4   88.85    2.75 
   1  -9  -4   90.21    4.12 
   1  -9  -4   87.48    2.82 
   1  -9  -4   89.11    3.01 
   1  -9  -4   86.46    2.88 
  -1   9   4   91.25    3.88 
   0  -9  -4   46.09    1.89 
   0  -9  -4   44.89    1.75 
   0  -9  -4   47.62    1.97 
   0  -9  -4   46.17    1.84 
   0  -9  -4   47.87    2.84 
   0  -9  -4   47.65    4.30 
   0  -9  -4   45.29    1.79 
   0  -9  -4   45.78    1.76 
   0   9   4   48.32    2.64 
  -1  -9  -4   20.13    2.93 
  -1  -9  -4   22.20    1.34 
  -1  -9  -4   24.29    2.03 
  -1  -9  -4   21.49    1.23 
  -1  -9  -4   22.88    1.28 
  -1  -9  -4   21.28    1.28 
  -1  -9  -4   21.38    1.26 
  -1  -9  -4   21.11    1.27 
   1   9   4   23.76    1.84 
  -2  -9  -4    0.60    0.86 
  -2  -9  -4    1.00    1.17 
  -2  -9  -4    0.74    0.51 
  -2  -9  -4    0.63    0.61 
  -2  -9  -4    0.61    0.49 
   2   9   4    0.64    0.75 
  -3  -9  -4   26.29    1.56 
  -3  -9  -4   26.90    1.42 
  -3  -9  -4   25.02    3.14 
  -3  -9  -4   26.67    1.41 
  -3  -9  -4   27.25    2.23 
   3   9   4   28.56    1.98 
  -4  -9  -4   60.94    2.36 
  -4  -9  -4   59.88    2.14 
  -4  -9  -4   60.66    2.24 
  -4  -9  -4   62.83    4.86 
   4   9   4   63.82    3.07 
  -5  -9  -4   38.21    1.84 
  -5  -9  -4   38.56    2.19 
  -5  -9  -4   36.60    1.71 
  -5  -9  -4   39.26    1.60 
  -5  -9  -4   45.35    4.08 
  -5  -9  -4   37.16    1.59 
   5   9   4   39.24    2.37 
  -6  -9  -4    2.60    0.75 
  -6  -9  -4    2.15    0.78 
  -6  -9  -4    2.04    1.69 
  -6  -9  -4    2.33    0.50 
  -6  -9  -4    1.86    0.46 
   6   9   4    3.88    1.19 
  -7  -9  -4    7.28    0.70 
  -7  -9  -4    3.89    2.26 
  -7  -9  -4    7.19    1.24 
  -7  -9  -4    6.26    0.65 
   7   9   4    5.66    0.74 
   7   9   4    6.38    1.30 
  -8  -9  -4   29.50    2.81 
  -8  -9  -4   28.60    1.32 
  -8  -9  -4   28.65    1.26 
   8   9   4   29.99    1.50 
  -9  -9  -4   60.24    4.72 
  -9  -9  -4   65.21    2.07 
  -9  -9  -4   60.40    2.09 
   9   9   4   65.45    2.27 
 -10  -9  -4   24.49    1.07 
 -10  -9  -4   26.12    1.04 
  10   9   4   25.92    1.17 
 -11  -9  -4    1.42    0.27 
 -11  -9  -4    1.49    0.28 
  11   9   4    0.91    0.31 
   5 -10  -4   42.22    1.33 
   5 -10  -4   40.07    1.38 
   5 -10  -4   42.15    1.29 
   5 -10  -4   42.25    1.31 
   4 -10  -4   27.01    1.07 
   4 -10  -4   25.27    1.16 
   4 -10  -4   25.65    0.99 
   4 -10  -4   26.51    1.08 
   4 -10  -4   26.89    1.05 
   3 -10  -4    4.75    0.48 
   3 -10  -4    4.73    0.49 
   3 -10  -4    4.38    0.47 
   3 -10  -4    5.33    0.67 
   3 -10  -4    5.46    0.56 
   3 -10  -4    4.01    1.05 
   2 -10  -4   14.92    1.65 
   2 -10  -4   14.30    0.85 
   2 -10  -4   13.88    0.94 
   2 -10  -4   14.79    0.90 
   2 -10  -4   14.27    1.05 
   2 -10  -4   15.78    0.90 
  -2  10   4   16.49    1.93 
   1 -10  -4   62.19    2.13 
   1 -10  -4   60.63    2.08 
   1 -10  -4   60.54    2.18 
   1 -10  -4   63.94    2.24 
   1 -10  -4   60.67    2.30 
   1 -10  -4   64.26    3.29 
   1 -10  -4   61.77    2.06 
  -1  10   4   58.01    3.04 
   0 -10  -4   44.65    1.90 
   0 -10  -4   45.92    1.72 
   0 -10  -4   43.44    1.76 
   0 -10  -4   42.70    1.68 
   0 -10  -4   42.57    4.12 
   0 -10  -4   46.91    2.83 
   0 -10  -4   44.17    1.73 
   0 -10  -4   44.19    1.78 
   0  10   4   44.84    2.60 
  -1 -10  -4   20.64    1.19 
  -1 -10  -4   20.87    1.18 
  -1 -10  -4   20.44    1.20 
  -1 -10  -4   19.33    1.18 
  -1 -10  -4   19.77    1.17 
  -1 -10  -4   22.34    2.01 
  -1 -10  -4   20.68    1.35 
  -1 -10  -4   25.82    3.29 
   1  10   4   22.32    1.83 
  -2 -10  -4    0.76    0.51 
  -2 -10  -4    1.22    0.50 
  -2 -10  -4    1.59    1.48 
  -2 -10  -4    1.28    1.01 
  -2 -10  -4    0.54    0.59 
   2  10   4    2.31    0.98 
   2  10   4    2.35    0.61 
  -3 -10  -4   32.74    1.66 
  -3 -10  -4   31.09    1.42 
  -3 -10  -4   32.31    1.48 
  -3 -10  -4   26.74    3.34 
  -3 -10  -4   32.70    2.90 
  -3 -10  -4   31.97    1.56 
   3  10   4   31.39    1.45 
   3  10   4   28.96    2.14 
  -4 -10  -4   42.53    1.76 
  -4 -10  -4   42.66    1.67 
  -4 -10  -4   36.83    3.84 
  -4 -10  -4   41.65    1.91 
   4  10   4   47.74    2.62 
  -5 -10  -4   52.58    4.48 
  -5 -10  -4   48.90    1.97 
  -5 -10  -4   49.85    1.85 
  -5 -10  -4   49.23    1.85 
  -5 -10  -4   47.42    2.05 
   5  10   4   51.10    2.72 
  -6 -10  -4   41.98    1.65 
  -6 -10  -4   41.26    1.82 
  -6 -10  -4   40.79    1.60 
  -6 -10  -4   44.12    4.19 
   6  10   4   43.89    1.81 
   6  10   4   40.57    2.54 
  -7 -10  -4    0.37    0.33 
  -7 -10  -4    0.44    0.33 
   7  10   4    0.72    1.10 
   7  10   4    1.25    0.55 
  -8 -10  -4   26.58    1.13 
  -8 -10  -4   25.83    1.17 
   8  10   4   25.78    1.31 
  -9 -10  -4   54.86    1.95 
  -9 -10  -4   59.02    1.81 
   9  10   4   53.13    1.92 
 -10 -10  -4   54.58    1.71 
  10  10   4   57.42    1.84 
 -11 -10  -4   11.93    0.53 
  11  10   4   11.93    0.60 
   3 -11  -4    4.93    0.46 
   3 -11  -4    3.68    0.48 
   3 -11  -4    3.79    0.40 
   3 -11  -4    3.89    0.38 
   3 -11  -4    4.99    0.47 
   2 -11  -4    5.07    0.50 
   2 -11  -4    3.80    0.45 
   2 -11  -4    5.14    0.51 
   2 -11  -4    4.12    0.47 
   2 -11  -4    4.72    0.61 
   2 -11  -4    6.01    1.41 
   1 -11  -4   54.69    1.84 
   1 -11  -4   52.14    1.77 
   1 -11  -4   54.06    1.90 
   1 -11  -4   53.37    2.89 
   1 -11  -4   51.79    1.87 
   1 -11  -4   52.36    1.80 
   1 -11  -4   52.40    1.99 
   0 -11  -4   63.12    2.30 
   0 -11  -4   65.69    2.15 
   0 -11  -4   63.98    2.27 
   0 -11  -4   67.91    2.23 
   0 -11  -4   66.70    3.29 
   0 -11  -4   63.79    2.15 
   0 -11  -4   64.00    2.10 
   0  11   4   61.63    3.09 
   0  11   4   67.25    2.18 
  -1 -11  -4   43.70    2.72 
  -1 -11  -4   42.72    1.66 
  -1 -11  -4   41.34    1.66 
  -1 -11  -4   40.63    3.98 
  -1 -11  -4   43.47    1.71 
  -1 -11  -4   42.66    1.82 
   1  11   4   43.50    2.54 
   1  11   4   41.27    1.63 
  -2 -11  -4   11.78    0.86 
  -2 -11  -4   12.06    1.78 
  -2 -11  -4   11.09    0.93 
  -2 -11  -4   10.13    0.93 
  -2 -11  -4    9.84    0.86 
  -2 -11  -4    7.37    2.19 
   2  11   4    7.44    1.30 
   2  11   4   10.93    0.82 
  -3 -11  -4   12.10    0.93 
  -3 -11  -4   11.57    0.89 
  -3 -11  -4   11.88    0.92 
  -3 -11  -4   12.02    1.13 
  -3 -11  -4   12.51    2.97 
   3  11   4   13.21    0.95 
   3  11   4   16.12    1.93 
  -4 -11  -4   80.91    5.73 
  -4 -11  -4   96.86    3.13 
  -4 -11  -4   97.77    2.95 
  -4 -11  -4   97.84    3.02 
   4  11   4   98.41    2.91 
   4  11   4   94.90    3.91 
  -5 -11  -4  130.87    7.36 
  -5 -11  -4  146.18    4.18 
  -5 -11  -4  146.11    4.13 
  -5 -11  -4  142.65    4.29 
   5  11   4  151.96    5.25 
  -6 -11  -4   39.37    1.49 
  -6 -11  -4   36.95    1.41 
  -6 -11  -4   33.08    3.83 
   6  11   4   39.67    1.62 
   6  11   4   38.28    2.49 
  -7 -11  -4    0.05    0.26 
  -7 -11  -4    0.43    0.28 
   7  11   4    0.45    0.41 
  -8 -11  -4   16.66    0.80 
  -8 -11  -4   15.48    0.82 
   8  11   4   15.29    0.92 
  -9 -11  -4   39.52    1.30 
  -9 -11  -4   39.07    1.32 
   9  11   4   39.74    1.42 
 -10 -11  -4   62.18    1.75 
  10  11   4   59.39    1.79 
   2 -12  -4    0.61    0.23 
   2 -12  -4    0.46    0.25 
   2 -12  -4   -0.09    0.32 
  -2  12   4    0.41    0.22 
   1 -12  -4   19.06    0.88 
   1 -12  -4   19.37    0.88 
   1 -12  -4   18.35    0.96 
   1 -12  -4   18.24    0.87 
  -1  12   4   19.63    0.87 
   0 -12  -4   34.96    1.34 
   0 -12  -4   34.31    1.32 
   0 -12  -4   33.96    1.31 
   0 -12  -4   34.08    1.43 
   0  12   4   36.93    1.32 
  -1 -12  -4   46.33    2.71 
  -1 -12  -4   51.10    1.77 
  -1 -12  -4   48.27    1.84 
  -1 -12  -4   51.37    1.75 
   1  12   4   48.33    1.67 
  -2 -12  -4   24.05    1.28 
  -2 -12  -4   25.36    1.19 
  -2 -12  -4   25.14    1.17 
   2  12   4   24.67    1.11 
  -3 -12  -4    6.20    0.74 
  -3 -12  -4    5.50    0.65 
  -3 -12  -4    5.15    0.56 
  -3 -12  -4    5.68    0.54 
   3  12   4    5.00    0.56 
  -4 -12  -4   45.62    1.62 
  -4 -12  -4   46.23    1.68 
  -4 -12  -4   45.53    1.80 
   4  12   4   46.42    1.62 
  -5 -12  -4   50.56    1.80 
  -5 -12  -4   50.82    1.84 
  -5 -12  -4   53.46    1.77 
   5  12   4   50.84    1.85 
  -6 -12  -4   41.14    1.47 
   6  12   4   41.82    1.57 
  -7 -12  -4    6.83    0.54 
  -7 -12  -4    5.06    0.43 
   7  12   4    6.34    0.58 
  -8 -12  -4    3.22    0.37 
  -8 -12  -4    2.26    0.27 
  -9 -12  -4   11.38    0.50 
  -9 -12  -4    8.72    0.55 
   0 -13  -4   48.06    1.51 
   0 -13  -4   47.53    1.49 
   0  13   4   47.18    1.46 
  -1 -13  -4   52.19    1.66 
  -1 -13  -4   51.22    1.67 
   1  13   4   54.02    1.63 
  -2 -13  -4   37.92    1.32 
  -2 -13  -4   37.40    1.33 
   2  13   4   35.42    1.25 
  -3 -13  -4    0.99    0.29 
  -3 -13  -4    1.21    0.28 
   3  13   4    1.09    0.32 
  -4 -13  -4   29.22    1.09 
  -4 -13  -4   30.24    1.16 
   4  13   4   30.11    1.11 
  -5 -13  -4   40.99    1.40 
  -5 -13  -4   42.73    1.39 
  -6 -13  -4   29.02    1.04 
  -7 -13  -4    7.14    0.45 
   1  13  -5   44.01    1.55 
  -1 -13   5   44.42    1.36 
  -1 -13   5   44.37    1.33 
   0  13  -5   36.68    1.42 
   0 -13   5   40.05    1.26 
   0 -13   5   37.72    1.18 
  -1  13  -5   17.08    0.90 
   1 -13   5   17.07    0.72 
   4  12  -5   23.26    1.04 
   4  12  -5   22.89    0.83 
  -4 -12   5   24.61    0.86 
  -4 -12   5   22.71    0.79 
   3  12  -5   11.65    0.85 
   3  12  -5   12.75    0.63 
  -3 -12   5   11.71    0.59 
  -3 -12   5   12.85    0.63 
   2  12  -5    2.45    0.36 
   2  12  -5    2.81    0.54 
  -2 -12   5    1.95    0.30 
   1  12  -5   48.93    1.89 
   1  12  -5   46.55    1.54 
  -1 -12   5   47.22    1.56 
  -1 -12   5   47.98    1.60 
   0  12  -5   69.96    2.52 
   0 -12   5   77.63    2.29 
   0 -12   5   75.69    2.22 
  -1  12  -5   38.69    1.69 
   1 -12   5   39.36    1.35 
   1 -12   5   39.25    1.41 
  -2  12  -5    6.20    0.68 
   2 -12   5    7.74    0.57 
  -3  12  -5   14.61    0.97 
   3 -12   5   15.36    0.76 
   3 -12   5   15.62    0.75 
  -4  12  -5   36.18    1.48 
   4 -12   5   37.75    1.26 
   4 -12   5   36.83    1.23 
   5  11  -5   45.34    1.44 
   5  11  -5   47.06    1.70 
  -5 -11   5   48.49    1.45 
  -5 -11   5   45.52    1.45 
   4  11  -5   51.78    1.63 
   4  11  -5   50.26    1.91 
   4  11  -5   51.33    1.62 
  -4 -11   5   51.66    1.60 
  -4 -11   5   52.73    1.67 
   3  11  -5   31.81    1.20 
   3  11  -5   30.38    1.50 
   3  11  -5   32.10    1.22 
  -3 -11   5   33.37    1.23 
   2  11  -5    2.58    0.58 
   2  11  -5    3.19    0.48 
   2  11  -5    4.07    0.48 
  -2 -11   5    3.09    0.41 
  -2 -11   5    3.74    0.51 
   1  11  -5   40.16    1.86 
   1  11  -5   36.91    1.44 
  -1 -11   5   38.57    1.44 
  -1 -11   5   39.36    1.50 
   0  11  -5   81.20    2.92 
   0 -11   5   79.68    2.54 
   0 -11   5   79.62    2.47 
  -1  11  -5   41.82    1.95 
   1 -11   5   42.21    1.53 
   1 -11   5   41.70    1.60 
  -2  11  -5   14.82    2.13 
  -2  11  -5   13.40    1.18 
   2 -11   5   14.78    0.91 
   2 -11   5   16.21    0.91 
  -3  11  -5    1.19    1.71 
  -3  11  -5    1.41    0.52 
   3 -11   5    1.26    0.35 
   3 -11   5    1.09    0.36 
  -4  11  -5   13.80    1.09 
   4 -11   5   13.57    0.77 
   4 -11   5   14.37    0.80 
  -5  11  -5   41.43    1.76 
   5 -11   5   43.63    1.47 
   5 -11   5   42.23    1.45 
  -6  11  -5   22.93    1.14 
   6 -11   5   26.06    0.96 
   6  10  -5    5.22    0.57 
   6  10  -5    4.72    0.42 
   6  10  -5    5.60    0.43 
  -6 -10   5    5.49    0.42 
   5  10  -5   50.24    1.66 
   5  10  -5   49.16    1.67 
   5  10  -5   53.17    2.02 
   5  10  -5   52.37    1.69 
  -5 -10   5   53.54    1.69 
   4  10  -5   63.93    2.20 
   4  10  -5   62.53    2.03 
   4  10  -5   61.63    2.02 
   4  10  -5   66.15    2.44 
  -4 -10   5   65.37    2.06 
   3  10  -5   45.75    1.61 
   3  10  -5   44.53    1.62 
   3  10  -5   43.93    2.02 
  -3 -10   5   42.62    1.59 
   2  10  -5    6.89    0.60 
   2  10  -5    7.97    0.95 
   2  10  -5    7.84    1.33 
   2  10  -5    7.01    0.66 
   2  10  -5    9.01    0.80 
  -2 -10   5    3.27    1.83 
  -2 -10   5    8.39    0.68 
  -2 -10   5    7.27    0.74 
   1  10  -5   15.91    1.03 
   1  10  -5   15.53    0.99 
   1  10  -5   16.28    1.37 
   1  10  -5   14.77    1.04 
   1  10  -5   14.80    1.67 
  -1 -10   5   15.05    2.67 
  -1 -10   5   16.77    1.04 
  -1 -10   5   15.07    0.90 
   0  10  -5   66.56    3.26 
   0  10  -5   71.15    2.77 
   0  10  -5   72.35    2.36 
   0 -10   5   68.34    2.33 
   0 -10   5   69.42    2.24 
   0 -10   5   62.58    5.06 
  -1  10  -5   60.61    3.05 
  -1  10  -5   60.21    2.57 
  -1  10  -5   59.79    2.14 
   1 -10   5   57.84    1.98 
   1 -10   5   51.10    4.62 
   1 -10   5   62.40    2.12 
  -2  10  -5   21.89    1.57 
  -2  10  -5   21.06    1.94 
   2 -10   5   20.69    3.06 
   2 -10   5   22.07    1.16 
   2 -10   5   22.03    1.17 
  -3  10  -5    0.38    0.59 
  -3  10  -5   -0.28    0.79 
   3 -10   5   -0.08    0.33 
   3 -10   5    0.21    1.35 
   3 -10   5   -0.02    0.32 
  -4  10  -5   14.59    1.70 
  -4  10  -5   14.05    1.26 
   4 -10   5   12.06    0.90 
   4 -10   5   13.56    1.57 
   4 -10   5   14.12    0.87 
  -5  10  -5   26.39    1.56 
  -5  10  -5   25.97    1.94 
   5 -10   5   26.94    1.21 
   5 -10   5   24.51    1.93 
   5 -10   5   26.86    1.18 
  -6  10  -5   45.80    1.99 
   6 -10   5   50.58    1.69 
  -7  10  -5   20.47    1.12 
   7 -10   5   20.79    0.85 
   7 -10   5   22.08    0.89 
   7   9  -5   11.60    0.81 
   7   9  -5   13.46    0.69 
   7   9  -5   13.57    0.65 
   7   9  -5   13.98    0.66 
  -7  -9   5   15.38    0.65 
   6   9  -5    0.24    0.27 
   6   9  -5    1.25    0.33 
   6   9  -5    1.56    0.54 
   6   9  -5    0.33    0.36 
   6   9  -5    0.27    0.22 
  -6  -9   5    0.58    0.23 
   5   9  -5   33.51    2.17 
   5   9  -5   30.91    1.28 
   5   9  -5   33.65    1.68 
   5   9  -5   31.96    1.27 
   5   9  -5   30.66    1.27 
  -5  -9   5   32.58    1.29 
   4   9  -5   90.34    3.15 
   4   9  -5   84.92    2.71 
   4   9  -5   88.63    2.70 
   4   9  -5   89.27    3.71 
   4   9  -5   88.47    2.76 
  -4  -9   5   83.75    4.95 
  -4  -9   5   91.08    2.72 
   3   9  -5   88.59    2.76 
   3   9  -5   84.94    2.74 
   3   9  -5   87.09    2.79 
   3   9  -5   87.92    3.18 
   3   9  -5   88.13    2.71 
   3   9  -5   93.14    3.83 
  -3  -9   5   78.19    4.92 
  -3  -9   5   88.95    2.72 
   2   9  -5   10.13    0.81 
   2   9  -5    7.82    1.33 
   2   9  -5    9.99    1.12 
   2   9  -5    7.79    0.73 
   2   9  -5    6.79    0.69 
  -2  -9   5    6.28    2.32 
   1   9  -5   14.41    1.00 
   1   9  -5   15.83    1.03 
   1   9  -5   16.10    1.78 
   1   9  -5   14.44    1.04 
  -1  -9   5   11.47    2.73 
  -1  -9   5   13.80    1.08 
  -1  -9   5   16.60    1.54 
   0   9  -5   72.75    2.43 
   0   9  -5   72.64    3.36 
   0   9  -5   71.12    2.90 
   0  -9   5   65.16    5.36 
   0  -9   5   69.75    2.39 
  -1   9  -5   64.10    2.69 
  -1   9  -5   58.86    3.01 
  -1   9  -5   58.70    2.16 
   1  -9   5   56.67    2.09 
   1  -9   5   60.49    5.26 
  -2   9  -5   68.29    3.25 
  -2   9  -5   66.15    2.41 
  -2   9  -5   70.40    2.85 
   2  -9   5   63.17    5.33 
   2  -9   5   66.94    2.27 
   2  -9   5   64.32    2.29 
  -3   9  -5    3.42    0.92 
  -3   9  -5    3.40    0.81 
   3  -9   5    4.16    0.62 
   3  -9   5    1.25    1.69 
   3  -9   5    3.64    0.57 
   3  -9   5    3.03    1.01 
  -4   9  -5   27.47    1.73 
  -4   9  -5   25.06    1.98 
   4  -9   5   25.83    2.06 
   4  -9   5   25.19    1.31 
   4  -9   5   25.77    1.24 
   4  -9   5   24.41    3.49 
  -5   9  -5   66.11    2.74 
  -5   9  -5   64.95    3.19 
   5  -9   5   71.21    2.30 
   5  -9   5   69.87    2.35 
   5  -9   5   68.72    3.33 
  -6   9  -5   58.81    2.98 
  -6   9  -5   64.77    2.59 
   6  -9   5   66.03    2.16 
   6  -9   5   64.26    2.06 
   6  -9   5   63.63    3.16 
  -7   9  -5   26.20    1.46 
  -7   9  -5   23.58    2.56 
   7  -9   5   22.35    2.28 
   7  -9   5   25.42    1.07 
   7  -9   5   26.40    1.13 
  -8   9  -5    0.56    0.44 
   8  -9   5    1.00    0.27 
   8  -9   5    1.10    0.26 
   8   8  -5   37.02    1.22 
   8   8  -5   40.05    1.42 
   8   8  -5   39.22    1.21 
   8   8  -5   37.28    1.22 
   7   8  -5   32.84    1.22 
   7   8  -5   32.59    1.22 
   7   8  -5   33.33    1.25 
   7   8  -5   33.50    1.50 
  -7  -8   5   34.29    1.19 
   6   8  -5    1.94    0.86 
   6   8  -5    1.48    0.35 
   6   8  -5    0.92    0.29 
   6   8  -5    2.38    0.43 
   6   8  -5    0.57    0.50 
   6   8  -5    1.88    0.44 
   5   8  -5   52.09    1.85 
   5   8  -5   47.28    2.61 
   5   8  -5   50.74    1.77 
   5   8  -5   48.84    1.86 
   5   8  -5   54.71    2.26 
   5   8  -5   46.53    2.65 
   5   8  -5   47.78    1.80 
  -5  -8   5   52.86    3.95 
   4   8  -5  101.07    3.10 
   4   8  -5  103.70    3.16 
   4   8  -5  100.42    3.18 
   4   8  -5  102.87    3.13 
   4   8  -5  104.31    3.19 
   4   8  -5   98.57    4.26 
   4   8  -5  104.18    3.58 
   4   8  -5  105.43    4.15 
  -4  -8   5  101.49    3.08 
  -4  -8   5  104.30    5.64 
   3   8  -5   57.60    2.97 
   3   8  -5   58.85    2.11 
   3   8  -5   57.87    2.03 
   3   8  -5   56.48    2.09 
   3   8  -5   62.52    2.32 
   3   8  -5   56.47    2.08 
   3   8  -5   59.61    2.54 
  -3  -8   5   57.56    4.08 
  -3  -8   5   61.41    2.85 
   2   8  -5   14.88    1.52 
   2   8  -5   15.89    1.13 
   2   8  -5   15.46    1.13 
   2   8  -5   16.20    1.07 
   2   8  -5   16.70    1.01 
   2   8  -5   16.90    1.69 
  -2  -8   5   10.62    1.98 
  -2  -8   5   11.49    2.99 
  -2  -8   5   15.13    1.41 
   1   8  -5   -0.22    0.45 
   1   8  -5    0.04    0.40 
   1   8  -5    0.17    0.92 
   1   8  -5    0.07    0.77 
   1   8  -5    0.84    0.75 
  -1  -8   5    0.38    1.34 
  -1  -8   5   -0.07    1.71 
  -1  -8   5   -0.18    0.54 
  -1  -8   5   -0.07    0.54 
   0   8  -5   31.67    2.17 
   0   8  -5   30.88    1.60 
   0   8  -5   32.65    1.99 
   0   8  -5   34.22    1.49 
   0   8  -5   23.62    1.88 
   0  -8   5   35.66    4.23 
   0  -8   5   30.63    1.45 
   0  -8   5   32.36    1.91 
  -1   8  -5   70.50    2.90 
  -1   8  -5   65.02    2.40 
  -1   8  -5   68.81    3.25 
  -1   8  -5   71.43    2.40 
   1  -8   5   69.18    5.92 
   1  -8   5   65.02    2.31 
  -2   8  -5   75.77    3.06 
  -2   8  -5   78.42    3.45 
  -2   8  -5   72.82    2.60 
  -2   8  -5   75.07    2.62 
   2  -8   5   73.64    2.51 
   2  -8   5   75.36    2.48 
   2  -8   5   77.57    6.18 
  -3   8  -5   58.84    2.63 
  -3   8  -5   60.94    2.98 
   3  -8   5   58.84    2.09 
   3  -8   5   64.67    5.62 
   3  -8   5   61.66    3.05 
   3  -8   5   55.19    2.13 
  -4   8  -5    1.56    0.74 
  -4   8  -5    1.88    0.84 
   4  -8   5    1.45    0.46 
   4  -8   5    0.77    1.81 
   4  -8   5    1.58    0.78 
   4  -8   5    1.47    0.52 
  -5   8  -5   60.00    2.61 
  -5   8  -5   61.18    3.01 
   5  -8   5   59.39    3.09 
   5  -8   5   58.82    2.40 
   5  -8   5   58.59    2.20 
  -6   8  -5   97.17    4.04 
  -6   8  -5   94.04    3.50 
   6  -8   5   97.34    2.92 
   6  -8   5   96.55    4.17 
  -7   8  -5   49.31    2.20 
  -7   8  -5   48.05    2.68 
   7  -8   5   50.26    1.80 
   7  -8   5   50.12    2.79 
   7  -8   5   48.20    1.73 
  -8   8  -5    4.35    0.71 
  -8   8  -5    2.64    0.90 
   8  -8   5    3.38    0.44 
   8  -8   5    2.98    0.40 
   8  -8   5    3.32    1.04 
   9  -8   5    1.88    0.34 
   9  -8   5    0.82    0.26 
   8   7  -5   64.79    1.95 
   8   7  -5   63.19    1.90 
   8   7  -5   65.20    2.17 
   8   7  -5   63.01    1.94 
   7   7  -5   57.29    1.93 
   7   7  -5   60.28    2.25 
   7   7  -5   58.83    1.96 
   7   7  -5   57.15    1.84 
   7   7  -5   58.97    1.91 
  -7  -7   5   59.83    1.86 
   6   7  -5    5.72    0.55 
   6   7  -5    5.43    1.83 
   6   7  -5    5.66    0.60 
   6   7  -5    6.41    0.65 
   6   7  -5    4.90    1.00 
   6   7  -5    5.59    0.58 
   6   7  -5    4.39    0.76 
  -6  -7   5    1.34    1.31 
   5   7  -5   32.94    1.49 
   5   7  -5   32.47    1.47 
   5   7  -5   32.02    1.38 
   5   7  -5   35.43    1.90 
   5   7  -5   32.98    1.47 
   5   7  -5   34.39    2.23 
   5   7  -5   31.13    2.16 
  -5  -7   5   37.28    3.50 
   4   7  -5   40.51    1.75 
   4   7  -5   45.80    2.53 
   4   7  -5   42.24    2.09 
   4   7  -5   42.21    1.76 
   4   7  -5   40.27    1.72 
   4   7  -5   41.38    2.45 
   4   7  -5   41.91    1.71 
   4   7  -5   41.22    1.63 
  -4  -7   5   44.86    2.37 
  -4  -7   5   44.18    3.63 
   3   7  -5   79.74    3.11 
   3   7  -5   82.13    3.58 
   3   7  -5   80.77    2.65 
   3   7  -5   83.90    3.59 
   3   7  -5   80.30    2.64 
   3   7  -5   79.37    2.57 
   3   7  -5   75.82    2.67 
   3   7  -5   79.70    2.65 
  -3  -7   5   79.36    3.36 
  -3  -7   5   85.57    4.67 
   2   7  -5   45.86    3.19 
   2   7  -5   45.52    2.56 
  -2  -7   5   50.11    2.37 
  -2  -7   5   42.82    4.75 
   1   7  -5    1.00    0.72 
   1   7  -5    1.83    0.98 
  -1  -7   5    0.45    2.00 
  -1  -7   5    1.61    0.61 
   0   7  -5    8.08    1.29 
   0   7  -5    8.31    1.56 
   0  -7   5    9.10    2.89 
   0  -7   5    8.95    1.11 
  -1   7  -5  116.36    4.40 
   1  -7   5  118.23    7.61 
   1  -7   5  115.25    3.98 
  -2   7  -5  202.41    6.52 
   2  -7   5  189.27   10.07 
   2  -7   5  197.20    6.35 
  -3   7  -5   98.22    3.87 
   3  -7   5   83.26    6.52 
   3  -7   5   95.09    3.83 
  -4   7  -5   24.68    1.85 
   4  -7   5   23.65    1.83 
   4  -7   5   20.36    1.27 
   4  -7   5   25.83    4.16 
  -5   7  -5   63.80    2.78 
  -5   7  -5   65.22    3.17 
   5  -7   5   60.35    2.13 
   5  -7   5   57.33    2.25 
   5  -7   5   70.39    3.31 
   5  -7   5   60.75    2.16 
  -6   7  -5   60.76    2.66 
  -6   7  -5   64.35    3.14 
   6  -7   5   59.40    2.05 
   6  -7   5   58.54    2.12 
   6  -7   5   59.00    3.12 
  -7   7  -5   52.29    2.44 
  -7   7  -5   51.39    2.82 
   7  -7   5   52.45    1.93 
   7  -7   5   52.13    1.86 
   7  -7   5   54.35    2.95 
  -8   7  -5   12.34    1.21 
  -8   7  -5   12.46    1.61 
   8  -7   5   12.11    0.81 
   8  -7   5   13.38    1.52 
   8  -7   5   13.07    0.89 
   9  -7   5    0.91    0.30 
   9  -7   5    0.29    0.44 
  10  -7   5   13.97    0.69 
   8   6  -5   52.16    1.73 
   8   6  -5   53.34    1.70 
   8   6  -5   49.95    1.66 
   8   6  -5   52.06    1.96 
   7   6  -5   28.81    1.24 
   7   6  -5   27.44    1.92 
   7   6  -5   27.30    1.25 
   7   6  -5   28.51    1.54 
   7   6  -5   29.81    1.24 
   6   6  -5    7.41    0.72 
   6   6  -5    7.64    0.74 
   6   6  -5    5.58    1.06 
   6   6  -5    9.13    0.83 
   6   6  -5    5.18    1.17 
   6   6  -5    8.24    0.71 
   6   6  -5    5.91    0.87 
  -6  -6   5    2.36    1.51 
   5   6  -5   25.56    1.31 
   5   6  -5   27.21    1.40 
   5   6  -5   28.60    1.74 
   5   6  -5   25.51    1.98 
   5   6  -5   27.53    1.38 
   5   6  -5   29.46    2.09 
   5   6  -5   26.75    1.26 
  -5  -6   5   28.22    1.95 
  -5  -6   5   29.73    3.06 
   4   6  -5   61.54    2.99 
   4   6  -5   64.16    3.05 
   4   6  -5   58.62    2.08 
   4   6  -5   56.28    2.12 
   4   6  -5   57.93    2.20 
   4   6  -5   60.79    2.60 
   4   6  -5   57.83    2.16 
  -4  -6   5   65.41    4.16 
  -4  -6   5   61.90    2.86 
   3   6  -5   24.24    1.89 
   3   6  -5   25.33    1.88 
   3   6  -5   24.97    2.35 
  -3  -6   5   25.69    1.67 
   2   6  -5   34.30    2.17 
   2   6  -5   38.85    2.76 
  -2  -6   5   38.25    1.97 
  -2  -6   5   32.22    4.31 
   1   6  -5   13.64    1.68 
   1   6  -5   16.48    1.45 
  -1  -6   5   13.83    3.29 
  -1  -6   5   17.06    1.24 
   0   6  -5   17.33    1.54 
   0   6  -5   19.28    1.86 
   0  -6   5   20.97    3.58 
   0  -6   5   19.74    1.32 
  -1   6  -5  139.25    5.35 
  -1   6  -5  130.79    4.76 
   1  -6   5  130.45    7.78 
   1  -6   5  141.75    4.41 
  -2   6  -5  113.37    4.14 
   2  -6   5  107.00    7.00 
   2  -6   5  108.38    4.00 
  -3   6  -5   64.67    2.91 
   3  -6   5   64.60    2.90 
   3  -6   5   60.74    5.33 
  -4   6  -5    3.80    0.90 
   4  -6   5    5.51    2.68 
   4  -6   5    4.58    1.00 
  -5   6  -5   49.05    2.62 
   5  -6   5   52.73    2.77 
  -6   6  -5   42.51    2.40 
  -6   6  -5   50.46    2.69 
   6  -6   5   44.63    1.71 
   6  -6   5   44.27    1.78 
   6  -6   5   48.25    2.70 
  -7   6  -5   51.83    2.81 
  -7   6  -5   52.54    3.50 
   7  -6   5   47.44    1.79 
   7  -6   5   47.85    1.87 
   7  -6   5   52.83    2.93 
  -8   6  -5   36.51    2.36 
   8  -6   5   38.23    1.51 
   8  -6   5   39.09    1.59 
   8  -6   5   36.28    2.40 
  -9   6  -5    4.17    1.09 
   9  -6   5    2.40    0.91 
   9  -6   5    3.33    0.47 
   9  -6   5    2.91    0.69 
  10  -6   5    9.52    0.66 
  10  -6   5   10.71    0.67 
   9   5  -5    2.43    0.30 
   9   5  -5    3.25    0.44 
   9   5  -5    2.38    0.29 
  -9  -5   5    2.95    0.35 
   8   5  -5   25.23    1.06 
   8   5  -5   23.03    1.07 
   8   5  -5   26.13    1.07 
   8   5  -5   25.53    1.34 
   7   5  -5   80.78    3.45 
   7   5  -5   79.42    2.59 
   7   5  -5   83.55    2.99 
   7   5  -5   80.19    2.55 
   7   5  -5   79.68    2.56 
   6   5  -5   38.94    1.64 
   6   5  -5   41.32    1.63 
   6   5  -5   41.40    1.64 
   6   5  -5   39.17    2.35 
   6   5  -5   38.65    1.99 
   6   5  -5   38.44    1.55 
   6   5  -5   37.87    2.39 
  -6  -5   5   31.39    3.45 
   5   5  -5    0.32    0.45 
   5   5  -5    0.58    0.45 
   5   5  -5    0.32    0.76 
   5   5  -5    0.56    0.72 
   5   5  -5    1.09    0.69 
   5   5  -5    0.08    0.44 
   5   5  -5    0.23    0.51 
  -5  -5   5    1.57    1.34 
  -5  -5   5   -0.02    0.70 
   4   5  -5   64.64    3.91 
   4   5  -5   55.89    2.86 
   4   5  -5   68.33    3.17 
   4   5  -5   66.30    3.07 
  -4  -5   5   72.18    4.22 
  -4  -5   5   65.28    2.90 
   3   5  -5   94.75    3.76 
   3   5  -5   98.12    4.73 
   3   5  -5   95.33    3.85 
  -3  -5   5   95.63    3.58 
   2   5  -5  182.47    6.12 
   2   5  -5  191.36    5.98 
   2   5  -5  189.67    7.01 
  -2  -5   5  196.81    5.87 
  -2  -5   5  179.18    9.05 
   1   5  -5   32.93    2.32 
   1   5  -5   31.36    1.96 
  -1  -5   5   33.45    1.69 
  -1  -5   5   29.72    3.64 
   0   5  -5    1.78    0.74 
   0   5  -5    2.38    0.73 
   0   5  -5    2.66    0.54 
   0  -5   5    3.62    1.94 
   0  -5   5    1.91    0.50 
  -1   5  -5   78.84    3.21 
  -1   5  -5   77.61    2.83 
  -1   5  -5   83.51    3.67 
   1  -5   5   81.28    5.56 
   1  -5   5   79.69    2.84 
  -2   5  -5  203.24    5.80 
  -2   5  -5  206.03    6.74 
  -2   5  -5  194.63    6.20 
   2  -5   5  205.82    9.43 
   2  -5   5  183.73    6.01 
  -3   5  -5   82.17    3.36 
   3  -5   5   91.41    6.06 
   3  -5   5   82.36    3.32 
  -4   5  -5   24.71    2.02 
  -4   5  -5   26.65    1.75 
   4  -5   5   25.08    1.71 
   4  -5   5   27.48    3.89 
  -5   5  -5   14.03    1.95 
  -5   5  -5   13.32    1.35 
   5  -5   5   11.69    1.35 
  -6   5  -5   39.74    2.35 
   6  -5   5   42.11    2.47 
  -7   5  -5   77.01    3.48 
   7  -5   5   69.22    2.46 
   7  -5   5   75.33    3.54 
   7  -5   5   69.83    2.37 
  -8   5  -5   33.67    2.26 
   8  -5   5   29.03    1.32 
   8  -5   5   29.64    1.43 
   8  -5   5   29.72    2.22 
   8  -5   5   29.34    1.34 
  -9   5  -5    0.87    0.73 
   9  -5   5    1.28    0.46 
   9  -5   5    1.15    0.86 
   9  -5   5    0.99    0.39 
 -10   5  -5    3.82    0.96 
  10  -5   5    5.38    0.53 
  10  -5   5    3.42    0.44 
  11  -5   5   23.93    0.94 
  11  -5   5   27.16    1.00 
   9   4  -5    2.46    0.32 
   9   4  -5    2.94    0.33 
   9   4  -5    4.04    0.51 
   8   4  -5   47.80    1.95 
   8   4  -5   45.26    1.59 
   8   4  -5   46.03    1.60 
   8   4  -5   44.62    1.65 
   8   4  -5   41.33    2.27 
   7   4  -5   80.93    3.68 
   7   4  -5   85.90    2.71 
   7   4  -5   87.26    2.78 
   7   4  -5   87.30    2.72 
   7   4  -5   88.53    3.69 
   7   4  -5   89.90    3.16 
  -7  -4   5   82.47    5.04 
   6   4  -5   56.78    2.52 
   6   4  -5   61.03    2.13 
   6   4  -5   64.66    3.07 
   6   4  -5   59.10    2.17 
   6   4  -5   58.32    2.98 
   6   4  -5   58.09    2.14 
  -6  -4   5   54.83    4.33 
   5   4  -5   12.33    0.97 
   5   4  -5    9.13    1.17 
   5   4  -5   11.07    1.27 
   5   4  -5    9.62    0.90 
   5   4  -5   11.94    1.54 
   5   4  -5   12.11    1.00 
   5   4  -5   11.49    1.55 
  -5  -4   5    9.21    2.16 
  -5  -4   5   10.71    1.49 
   4   4  -5   41.27    2.98 
   4   4  -5   37.25    2.19 
   4   4  -5   40.35    2.36 
  -4  -4   5   43.94    3.22 
  -4  -4   5   38.73    2.08 
   3   4  -5   92.02    3.53 
   3   4  -5   88.03    3.65 
   3   4  -5   96.59    4.53 
  -3  -4   5   92.34    3.39 
   2   4  -5  113.74    4.25 
   2   4  -5  122.25    5.01 
   2   4  -5  118.83    4.08 
  -2  -4   5  120.60    3.99 
  -2  -4   5  117.98    6.62 
   1   4  -5  124.91    3.96 
   1   4  -5  124.57    4.91 
   1   4  -5  115.74    4.27 
  -1  -4   5  121.15    3.95 
  -1  -4   5  120.82    6.46 
   0   4  -5    8.80    1.42 
   0   4  -5    8.00    0.76 
   0   4  -5    7.07    1.04 
   0  -4   5    8.74    2.26 
  -1   4  -5   19.38    1.42 
  -1   4  -5   22.09    1.21 
  -1   4  -5   22.93    1.73 
   1  -4   5   25.61    3.01 
  -2   4  -5   82.93    3.28 
  -2   4  -5   95.35    3.04 
  -2   4  -5   93.63    3.78 
   2  -4   5   86.23    3.31 
   2  -4   5  101.88    5.75 
  -3   4  -5   87.53    3.65 
  -3   4  -5   93.55    3.02 
  -3   4  -5   87.25    3.40 
  -3   4  -5   94.97    3.77 
   3  -4   5   88.28    3.37 
   3  -4   5  100.81    5.87 
  -4   4  -5   65.91    3.14 
  -4   4  -5   64.52    2.76 
   4  -4   5   63.58    2.78 
   4  -4   5   68.59    5.02 
  -5   4  -5    6.85    1.35 
  -5   4  -5    4.08    0.86 
   5  -4   5    5.95    1.07 
   5  -4   5    4.13    3.82 
  -6   4  -5   32.03    2.04 
  -6   4  -5   30.90    2.44 
   6  -4   5   32.57    2.10 
  -7   4  -5   73.04    3.35 
   7  -4   5   69.81    3.35 
  -8   4  -5   86.38    3.83 
  -8   4  -5   85.07    2.83 
   8  -4   5   84.08    2.69 
   8  -4   5   90.78    3.94 
   8  -4   5   85.18    2.72 
  -9   4  -5   11.49    0.95 
  -9   4  -5   12.51    1.70 
   9  -4   5   10.85    1.62 
   9  -4   5    8.66    0.72 
   9  -4   5    7.86    0.69 
 -10   4  -5    3.38    0.58 
 -10   4  -5    1.93    0.87 
  10  -4   5    3.11    0.50 
  10  -4   5    2.39    0.43 
 -11   4  -5   15.94    0.97 
  11  -4   5   16.91    0.81 
  11  -4   5   17.66    0.83 
   9   3  -5    1.21    0.28 
   9   3  -5    1.22    0.29 
   9   3  -5    1.33    0.39 
   8   3  -5   18.42    0.98 
   8   3  -5   19.44    1.55 
   8   3  -5   19.12    1.01 
   8   3  -5   19.68    1.31 
   7   3  -5   78.41    2.56 
   7   3  -5   77.69    3.47 
   7   3  -5   81.85    3.04 
   7   3  -5   80.64    2.58 
   7   3  -5   76.43    3.50 
   7   3  -5   80.83    2.63 
   6   3  -5   62.06    2.19 
   6   3  -5   63.61    2.71 
   6   3  -5   60.67    3.05 
   6   3  -5   65.15    2.29 
   6   3  -5   65.73    3.12 
   6   3  -5   63.20    2.24 
  -6  -3   5   55.01    4.48 
   5   3  -5   10.69    0.85 
   5   3  -5   12.32    1.35 
   5   3  -5   12.41    1.54 
   5   3  -5   12.16    1.63 
   5   3  -5   11.27    0.92 
   5   3  -5   12.77    1.02 
  -5  -3   5    6.32    1.76 
   4   3  -5    3.63    1.24 
   4   3  -5    4.61    1.06 
   4   3  -5    3.00    0.83 
  -4  -3   5    5.06    0.96 
   3   3  -5   70.33    2.89 
   3   3  -5   71.78    3.72 
   3   3  -5   71.38    3.11 
  -3  -3   5   71.01    2.77 
   2   3  -5  122.69    4.09 
   2   3  -5  121.21    4.39 
   2   3  -5  126.61    5.04 
  -2  -3   5  127.82    4.05 
   1   3  -5  102.12    3.93 
   1   3  -5  118.48    3.68 
   1   3  -5  113.17    4.50 
  -1  -3   5  120.15    5.98 
   0   3  -5    0.74    0.55 
   0   3  -5    0.67    0.64 
   0   3  -5    0.93    0.79 
   0   3  -5    0.30    0.30 
   0  -3   5   -0.41    1.45 
  -1   3  -5    6.66    1.12 
  -1   3  -5    7.55    1.62 
  -1   3  -5    6.11    0.71 
  -2   3  -5  116.81    5.19 
  -2   3  -5  110.85    3.43 
  -2   3  -5  105.26    3.95 
  -2   3  -5  112.48    4.16 
  -3   3  -5  114.46    3.47 
  -3   3  -5  106.41    4.10 
  -3   3  -5  124.14    5.43 
  -3   3  -5  116.68    4.25 
   3  -3   5  102.20    4.92 
  -4   3  -5   44.92    3.21 
  -4   3  -5   44.32    1.73 
  -4   3  -5   38.99    2.03 
  -4   3  -5   44.41    2.38 
  -4   3  -5   43.28    2.35 
   4  -3   5   47.97    3.90 
   4  -3   5   40.75    2.07 
  -5   3  -5   12.87    1.66 
  -5   3  -5   11.34    1.20 
   5  -3   5   11.25    2.68 
   5  -3   5   11.85    1.27 
  -6   3  -5   15.61    1.74 
  -6   3  -5   14.74    1.33 
   6  -3   5   14.48    1.48 
  -7   3  -5   79.84    3.45 
   7  -3   5   79.14    3.53 
  -8   3  -5  108.73    3.38 
  -8   3  -5  114.93    4.46 
   8  -3   5  105.96    3.22 
   8  -3   5  104.43    3.28 
   8  -3   5  116.59    4.56 
  -9   3  -5   47.12    1.86 
  -9   3  -5   46.28    2.68 
   9  -3   5   45.02    1.70 
   9  -3   5   45.34    1.75 
   9  -3   5   46.85    2.78 
 -10   3  -5    1.22    0.51 
 -10   3  -5    1.57    0.76 
  10  -3   5    1.26    0.41 
  10  -3   5    1.02    0.41 
 -11   3  -5   12.83    1.77 
 -11   3  -5   12.74    0.86 
  11  -3   5   15.23    0.80 
  11  -3   5   12.22    0.74 
 -12   3  -5   33.95    1.19 
  12  -3   5   32.72    1.10 
  12  -3   5   30.07    1.12 
   9   2  -5    0.31    0.24 
   9   2  -5    0.54    0.26 
   9   2  -5    0.20    0.34 
   8   2  -5    9.23    0.75 
   8   2  -5    8.50    1.24 
   8   2  -5    8.75    0.73 
   8   2  -5    9.97    1.04 
   7   2  -5   44.25    2.65 
   7   2  -5   53.27    1.97 
   7   2  -5   51.19    1.88 
   7   2  -5   53.00    2.78 
   7   2  -5   55.97    2.41 
   6   2  -5   69.68    2.49 
   6   2  -5   72.31    2.42 
   6   2  -5   72.53    3.36 
   6   2  -5   69.53    2.90 
   6   2  -5   72.14    3.40 
   5   2  -5   22.18    1.42 
   5   2  -5   26.06    1.95 
   5   2  -5   19.10    1.59 
   5   2  -5   22.07    1.70 
   5   2  -5   21.04    1.86 
  -5  -2   5   18.66    2.67 
   4   2  -5    0.52    0.72 
   4   2  -5    0.38    0.64 
   4   2  -5    1.56    0.67 
  -4  -2   5    0.48    0.56 
   3   2  -5   36.20    2.12 
   3   2  -5   35.41    2.48 
   3   2  -5   35.01    1.84 
  -3  -2   5   34.60    1.73 
   2   2  -5  133.65    4.08 
   2   2  -5  132.99    5.06 
   2   2  -5  119.15    4.36 
   2   2  -5  126.88    4.11 
  -2  -2   5  129.52    4.06 
   1   2  -5  153.65    4.44 
   1   2  -5  147.41    5.30 
   1   2  -5  136.21    4.72 
   1   2  -5  147.81    5.86 
   0   2  -5   10.55    0.76 
   0   2  -5    9.71    1.38 
   0   2  -5   10.62    1.15 
  -1   2  -5   14.90    0.89 
  -1   2  -5   16.39    1.19 
  -1   2  -5   17.33    1.76 
  -1   2  -5   16.94    1.36 
  -2   2  -5   40.20    2.67 
  -2   2  -5   39.58    2.00 
  -2   2  -5   39.29    2.09 
  -2   2  -5   37.76    1.52 
  -3   2  -5  215.26    6.63 
  -3   2  -5  205.81    5.80 
  -3   2  -5  200.04    6.53 
  -3   2  -5  220.86    7.79 
  -4   2  -5  228.05    7.06 
  -4   2  -5  230.02    8.22 
  -4   2  -5  224.86    6.15 
  -4   2  -5  223.39    7.04 
   4  -2   5  208.68    6.63 
  -5   2  -5    9.26    1.30 
  -5   2  -5    9.52    1.75 
  -5   2  -5   10.61    1.24 
  -5   2  -5    9.95    1.15 
  -5   2  -5   10.10    0.79 
   5  -2   5   10.13    1.12 
  -6   2  -5   37.71    3.08 
  -6   2  -5   30.07    1.86 
  -6   2  -5   30.82    2.20 
   6  -2   5   30.71    1.96 
  -7   2  -5   85.54    4.10 
  -7   2  -5   86.36    3.55 
   7  -2   5   82.81    3.56 
  -8   2  -5  108.28    4.28 
   8  -2   5  103.73    4.28 
  -9   2  -5   61.17    2.26 
  -9   2  -5   65.00    3.22 
   9  -2   5   63.81    2.13 
   9  -2   5   61.61    2.16 
 -10   2  -5    0.61    0.42 
 -10   2  -5    1.33    0.84 
  10  -2   5    0.51    0.43 
  10  -2   5    0.71    0.42 
 -11   2  -5    7.12    0.71 
 -11   2  -5    6.45    1.27 
  11  -2   5    5.61    0.55 
  11  -2   5    5.98    0.59 
 -12   2  -5   31.01    1.21 
  12  -2   5   30.23    1.10 
   9   1  -5    0.81    0.29 
   9   1  -5    0.91    0.38 
   9   1  -5    1.03    0.32 
   8   1  -5   13.29    0.89 
   8   1  -5   14.32    1.51 
   8   1  -5   15.50    0.88 
   8   1  -5   15.52    1.24 
   7   1  -5   25.83    1.95 
   7   1  -5   27.20    1.36 
   7   1  -5   30.08    1.78 
   7   1  -5   25.53    1.95 
   7   1  -5   25.40    1.26 
   6   1  -5   74.83    3.38 
   6   1  -5   75.82    3.00 
   6   1  -5   74.51    2.58 
   6   1  -5   69.71    2.46 
   6   1  -5   75.49    3.47 
   5   1  -5   37.54    2.31 
   5   1  -5   49.16    2.53 
   5   1  -5   49.02    2.64 
   5   1  -5   47.54    2.91 
   4   1  -5    5.55    0.99 
   4   1  -5    4.98    1.01 
   4   1  -5    6.09    1.41 
   4   1  -5    6.43    1.01 
   3   1  -5    9.91    1.01 
   3   1  -5   10.03    1.40 
   3   1  -5   12.41    1.49 
   3   1  -5    9.09    1.01 
  -3  -1   5    9.92    1.09 
   2   1  -5   89.31    3.40 
   2   1  -5   89.25    3.25 
   2   1  -5   88.86    3.12 
   2   1  -5   93.25    3.94 
   2   1  -5   91.83    3.04 
   1   1  -5  184.92    5.31 
   1   1  -5  187.26    6.22 
   1   1  -5  176.09    6.01 
   1   1  -5  194.23    6.82 
   0   1  -5   73.87    2.69 
   0   1  -5   72.01    3.08 
   0   1  -5   72.51    3.60 
   0   1  -5   75.21    2.46 
  -1   1  -5    8.56    0.64 
  -1   1  -5    8.63    1.02 
  -1   1  -5    8.31    0.86 
  -1   1  -5    7.98    1.23 
  -2   1  -5   38.16    1.96 
  -2   1  -5   39.24    2.04 
  -2   1  -5   38.63    2.54 
  -2   1  -5   40.17    1.52 
  -3   1  -5  148.40    5.84 
  -3   1  -5  149.03    4.25 
  -3   1  -5  145.01    4.96 
  -3   1  -5  146.53    4.96 
  -4   1  -5   97.75    3.82 
  -4   1  -5  101.34    4.69 
  -4   1  -5   98.94    3.83 
  -4   1  -5  102.53    3.12 
  -5   1  -5   71.92    3.23 
  -5   1  -5   76.64    3.32 
  -5   1  -5   76.44    2.51 
  -5   1  -5   74.29    4.04 
   5  -1   5   66.30    2.88 
  -6   1  -5    1.29    0.84 
  -6   1  -5    2.08    0.81 
  -6   1  -5    1.17    0.75 
   6  -1   5    1.75    0.76 
  -7   1  -5   51.86    3.00 
  -7   1  -5   49.55    2.51 
  -7   1  -5   51.12    3.10 
   7  -1   5   50.55    2.62 
  -8   1  -5   68.07    3.16 
   8  -1   5   69.09    3.28 
  -9   1  -5   38.13    1.69 
  -9   1  -5   44.75    2.57 
   9  -1   5   38.95    1.66 
   9  -1   5   39.38    1.57 
 -10   1  -5   17.86    1.83 
 -10   1  -5   18.36    1.14 
  10  -1   5   18.40    1.14 
  10  -1   5   18.08    1.03 
 -11   1  -5    1.20    0.42 
  11  -1   5    1.24    0.90 
  11  -1   5    1.48    0.43 
  11  -1   5    1.28    0.40 
 -12   1  -5   23.01    1.09 
  12  -1   5   24.58    0.99 
   9   0  -5    7.32    0.76 
   9   0  -5    9.26    0.58 
   8   0  -5    0.49    0.49 
   8   0  -5   -0.11    0.64 
   8   0  -5   -0.22    0.30 
   7   0  -5    6.70    0.93 
   7   0  -5    6.52    1.21 
   7   0  -5    4.99    1.06 
   7   0  -5    6.42    0.64 
   7   0  -5    5.67    0.76 
   6   0  -5   53.89    2.87 
   6   0  -5   53.87    2.48 
   6   0  -5   50.60    2.10 
   6   0  -5   53.98    2.76 
   6   0  -5   54.42    1.97 
   5   0  -5   73.17    2.53 
   5   0  -5   75.31    3.32 
   5   0  -5   80.48    3.23 
   5   0  -5   77.76    3.51 
   4   0  -5   41.08    2.33 
   4   0  -5   39.74    2.20 
   4   0  -5   40.66    2.12 
   3   0  -5    1.41    0.81 
   3   0  -5    1.93    0.65 
   3   0  -5    1.79    0.61 
   2   0  -5   49.56    2.41 
   2   0  -5   54.53    2.05 
   2   0  -5   54.29    2.82 
   2   0  -5   52.75    2.17 
   2   0  -5   55.38    2.22 
   1   0  -5  238.76    8.01 
   1   0  -5  225.82    6.58 
   1   0  -5  235.54    7.43 
   1   0  -5  239.87    6.92 
   1   0  -5  246.86    6.57 
   1   0  -5  240.21    6.62 
   0   0  -5  149.00    5.71 
   0   0  -5  151.17    5.12 
   0   0  -5  158.17    4.40 
   0   0  -5  149.27    4.30 
   0   0  -5  155.46    4.83 
  -1   0  -5   12.26    1.06 
  -1   0  -5   12.42    0.74 
  -1   0  -5   13.53    1.52 
  -1   0  -5   12.60    1.16 
  -2   0  -5   14.70    1.23 
  -2   0  -5   14.79    0.83 
  -2   0  -5   17.15    1.25 
  -2   0  -5   16.57    1.66 
  -3   0  -5  164.15    6.18 
  -3   0  -5  162.49    5.35 
  -3   0  -5  165.45    5.38 
  -3   0  -5  160.48    4.62 
  -4   0  -5  272.74    9.03 
  -4   0  -5  272.13    7.25 
  -4   0  -5  259.99    8.05 
  -4   0  -5  262.37    8.09 
  -5   0  -5  144.75    5.10 
  -5   0  -5  126.35    4.86 
  -5   0  -5  142.17    4.15 
  -5   0  -5  136.84    5.80 
  -6   0  -5    5.60    1.14 
  -6   0  -5    4.43    0.71 
  -6   0  -5    3.37    0.93 
   6   0   5    3.65    0.99 
  -7   0  -5   18.95    1.89 
  -7   0  -5   18.48    1.84 
   7   0   5   19.16    1.69 
  -8   0  -5   87.40    4.41 
  -9   0  -5   74.05    2.59 
  -9   0  -5   74.07    2.58 
   9   0   5   76.13    2.42 
   9   0   5   74.74    3.45 
   9   0   5   75.84    2.55 
 -10   0  -5   18.39    1.15 
  10   0   5   18.25    1.35 
  10   0   5   17.68    1.18 
  10   0   5   17.85    1.03 
 -11   0  -5    0.28    0.36 
  11   0   5    0.37    0.56 
  11   0   5    0.54    0.40 
 -12   0  -5    4.86    0.51 
  12   0   5    6.87    0.53 
  12   0   5    5.49    0.65 
 -13   0  -5   25.98    0.95 
  13   0   5   20.16    1.12 
  13   0   5   26.99    0.88 
   9  -1  -5   13.26    0.64 
   9  -1  -5   11.77    0.95 
   9  -1  -5   12.12    0.82 
   8  -1  -5    3.08    0.43 
   8  -1  -5    1.96    0.55 
   8  -1  -5    2.01    0.44 
   7  -1  -5    2.10    0.53 
   7  -1  -5    2.26    0.95 
   7  -1  -5    3.27    0.53 
   7  -1  -5    2.77    0.69 
   7  -1  -5    1.57    0.76 
   6  -1  -5   49.65    2.32 
   6  -1  -5   47.55    2.01 
   6  -1  -5   49.11    2.69 
   6  -1  -5   46.76    1.79 
   6  -1  -5   47.82    2.62 
   5  -1  -5  102.08    3.72 
   5  -1  -5  102.97    3.36 
   5  -1  -5  108.13    4.13 
   5  -1  -5  101.56    3.16 
   5  -1  -5  105.87    4.21 
   4  -1  -5   36.41    2.10 
   4  -1  -5   36.27    2.20 
   4  -1  -5   36.39    2.02 
   3  -1  -5    4.75    0.82 
   3  -1  -5    5.59    0.91 
   3  -1  -5    6.51    1.13 
   2  -1  -5  107.95    3.55 
   2  -1  -5   97.06    3.65 
   2  -1  -5  104.14    3.56 
  -2   1   5  103.29    3.78 
   1  -1  -5  137.66    4.85 
   1  -1  -5  139.53    4.04 
   1  -1  -5  131.73    4.14 
   1  -1  -5  133.16    5.36 
   1  -1  -5  139.49    4.23 
   1  -1  -5  139.51    4.59 
   0  -1  -5  111.20    4.71 
   0  -1  -5  114.05    3.47 
   0  -1  -5  114.04    3.40 
   0  -1  -5  112.97    4.09 
   0  -1  -5  115.52    3.98 
  -1  -1  -5   36.27    1.93 
  -1  -1  -5   33.94    1.39 
  -1  -1  -5   34.69    1.85 
  -1  -1  -5   38.80    2.46 
   1   1   5   33.61    1.41 
  -2  -1  -5   13.08    1.13 
  -2  -1  -5   14.89    0.83 
  -2  -1  -5   18.14    1.70 
  -2  -1  -5   14.26    1.21 
   2   1   5   12.38    0.80 
  -3  -1  -5   93.89    4.23 
  -3  -1  -5   93.45    3.52 
  -3  -1  -5   90.55    3.51 
  -3  -1  -5   86.65    2.81 
   3   1   5   86.39    2.79 
  -4  -1  -5  284.60    8.40 
  -4  -1  -5  278.72    7.55 
  -4  -1  -5  268.33    8.38 
  -4  -1  -5  280.55    9.33 
  -5  -1  -5  118.17    4.47 
  -5  -1  -5  114.10    3.65 
  -5  -1  -5  120.38    5.27 
  -5  -1  -5  119.45    4.61 
  -6  -1  -5   17.69    1.51 
  -6  -1  -5   17.20    1.55 
  -6  -1  -5   21.67    1.21 
  -6  -1  -5   20.47    1.82 
   6   1   5   17.07    1.48 
  -7  -1  -5   19.22    1.27 
  -7  -1  -5   18.55    1.84 
  -7  -1  -5   17.59    1.90 
   7   1   5   20.94    1.97 
  -8  -1  -5   21.46    2.22 
  -8  -1  -5   22.75    2.24 
  -9  -1  -5   29.68    2.82 
  -9  -1  -5   29.85    1.51 
  -9  -1  -5   26.83    1.46 
   9   1   5   27.39    1.32 
   9   1   5   30.07    1.69 
 -10  -1  -5   30.62    1.52 
 -10  -1  -5   30.89    1.49 
  10   1   5   31.57    1.70 
  10   1   5   30.52    1.34 
 -11  -1  -5   22.55    1.27 
 -11  -1  -5   25.16    1.26 
  11   1   5   23.50    1.36 
  11   1   5   23.15    1.10 
 -12  -1  -5    1.79    0.38 
  12   1   5    1.30    0.34 
  12   1   5    1.36    0.48 
 -13  -1  -5   22.95    0.92 
  13   1   5   21.20    0.94 
  13   1   5   23.71    0.83 
   8  -2  -5    4.44    0.46 
   8  -2  -5    4.09    0.62 
   8  -2  -5    4.03    0.49 
   7  -2  -5    6.27    0.70 
   7  -2  -5    5.46    0.58 
   7  -2  -5    5.15    1.13 
   7  -2  -5    8.05    0.97 
   6  -2  -5   76.49    2.94 
   6  -2  -5   72.98    2.41 
   6  -2  -5   73.43    2.60 
   6  -2  -5   72.60    3.43 
   6  -2  -5   69.96    3.30 
   5  -2  -5  109.07    3.32 
   5  -2  -5  108.58    3.52 
   5  -2  -5  116.13    4.44 
   5  -2  -5  112.04    4.30 
   5  -2  -5  109.27    3.86 
   4  -2  -5   47.73    2.55 
   4  -2  -5   50.73    2.52 
   4  -2  -5   54.42    2.68 
   3  -2  -5    2.02    0.64 
   3  -2  -5    3.49    0.94 
   3  -2  -5    2.62    0.73 
   2  -2  -5   24.50    1.43 
   2  -2  -5   23.12    1.42 
  -2   2   5   22.20    1.65 
   1  -2  -5   52.00    2.51 
   1  -2  -5   54.37    2.15 
   1  -2  -5   53.92    2.19 
   1  -2  -5   57.38    3.57 
  -1   2   5   52.94    2.53 
   0  -2  -5  232.92    7.03 
   0  -2  -5  226.01    6.43 
   0  -2  -5  221.76    6.96 
   0  -2  -5  231.53    6.23 
   0  -2  -5  236.85    7.97 
   0  -2  -5  215.13    6.30 
   0   2   5  232.69    6.51 
  -1  -2  -5  118.50    5.07 
  -1  -2  -5  122.19    4.52 
  -1  -2  -5  119.16    4.29 
  -1  -2  -5  119.18    3.56 
   1   2   5  121.40    3.73 
  -2  -2  -5   26.72    1.69 
  -2  -2  -5   28.29    2.22 
  -2  -2  -5   28.42    1.22 
  -2  -2  -5   27.22    1.72 
   2   2   5   26.66    1.29 
  -3  -2  -5   13.90    1.63 
  -3  -2  -5   11.75    1.23 
  -3  -2  -5   12.72    0.81 
  -3  -2  -5   13.56    1.22 
   3   2   5   11.81    0.89 
  -4  -2  -5  114.29    4.25 
  -4  -2  -5  114.12    3.58 
  -4  -2  -5  115.72    4.41 
  -4  -2  -5  120.30    5.20 
   4   2   5  114.84    3.68 
  -5  -2  -5  107.78    3.47 
  -5  -2  -5  106.96    4.18 
  -5  -2  -5  108.02    4.39 
  -5  -2  -5  109.10    5.03 
   5   2   5  104.92    3.56 
  -6  -2  -5   40.33    2.30 
  -6  -2  -5   49.19    2.86 
  -6  -2  -5   46.61    1.97 
  -6  -2  -5   43.33    2.49 
   6   2   5   46.58    2.11 
  -7  -2  -5    1.50    0.84 
  -7  -2  -5    1.09    0.78 
  -7  -2  -5    1.25    0.56 
  -8  -2  -5   23.53    2.30 
  -8  -2  -5   24.17    2.41 
  -8  -2  -5   24.91    1.61 
  -9  -2  -5   47.05    3.45 
  -9  -2  -5   46.66    1.92 
  -9  -2  -5   49.28    1.92 
   9   2   5   48.76    2.03 
   9   2   5   44.89    1.73 
 -10  -2  -5   47.20    3.67 
 -10  -2  -5   48.57    1.94 
 -10  -2  -5   48.89    1.92 
  10   2   5   49.35    1.81 
  10   2   5   51.27    2.09 
 -11  -2  -5   20.50    1.13 
 -11  -2  -5   19.19    1.12 
  11   2   5   19.06    1.02 
  11   2   5   19.28    1.24 
 -12  -2  -5    0.38    0.39 
 -12  -2  -5    0.34    0.29 
  12   2   5    0.25    0.28 
  12   2   5   -0.16    0.39 
 -13  -2  -5   26.52    1.01 
  13   2   5   26.04    1.07 
  13   2   5   27.33    0.93 
   8  -3  -5   22.81    0.93 
   8  -3  -5   20.56    1.16 
   8  -3  -5   21.75    1.01 
   7  -3  -5    0.29    0.48 
   7  -3  -5    0.27    0.35 
   7  -3  -5    0.11    0.36 
  -7   3   5    0.52    0.87 
   6  -3  -5   49.19    2.24 
   6  -3  -5   45.64    2.63 
   6  -3  -5   48.05    1.75 
   6  -3  -5   42.73    2.49 
   6  -3  -5   46.36    1.71 
   6  -3  -5   46.08    1.90 
  -6   3   5   45.27    2.72 
   5  -3  -5  123.96    4.74 
   5  -3  -5  136.15    4.93 
   5  -3  -5  132.56    3.81 
   5  -3  -5  119.95    3.73 
   5  -3  -5  136.67    4.03 
   5  -3  -5  128.10    4.27 
   4  -3  -5  103.28    4.02 
   4  -3  -5  109.89    4.94 
   4  -3  -5   97.47    4.24 
   3  -3  -5   42.17    2.22 
   3  -3  -5   42.43    2.19 
  -3   3   5   42.17    2.64 
   2  -3  -5    6.84    0.97 
   2  -3  -5    6.33    1.22 
   2  -3  -5    7.31    1.06 
  -2   3   5    5.25    1.06 
   1  -3  -5  115.56    4.41 
   1  -3  -5  123.97    4.05 
   1  -3  -5  124.28    4.14 
  -1   3   5  134.87    4.29 
  -1   3   5  126.61    4.68 
   0  -3  -5  145.81    4.57 
   0  -3  -5  143.44    5.20 
   0  -3  -5  154.93    4.46 
   0  -3  -5  152.79    6.18 
   0   3   5  161.06    4.83 
  -1  -3  -5  132.94    3.96 
  -1  -3  -5  135.62    4.83 
  -1  -3  -5  134.72    5.69 
   1   3   5  136.58    4.26 
  -2  -3  -5   32.96    1.42 
  -2  -3  -5   32.87    1.99 
  -2  -3  -5   36.66    2.65 
  -2  -3  -5   31.98    1.90 
   2   3   5   35.45    1.63 
  -3  -3  -5    1.39    0.55 
  -3  -3  -5    1.79    0.74 
  -3  -3  -5    2.53    1.07 
  -3  -3  -5    1.82    0.45 
   3   3   5    1.64    0.55 
  -4  -3  -5  281.34    8.50 
  -4  -3  -5  270.94    8.62 
  -4  -3  -5  287.15    9.81 
  -4  -3  -5  275.88    7.68 
   4   3   5  276.65    7.88 
  -5  -3  -5  109.57    3.53 
  -5  -3  -5  101.55    5.06 
  -5  -3  -5  101.95    4.39 
  -5  -3  -5  104.87    4.13 
   5   3   5  105.95    3.65 
  -6  -3  -5   60.64    3.33 
  -6  -3  -5   55.92    2.88 
  -6  -3  -5   59.24    2.38 
  -6  -3  -5   50.16    2.57 
   6   3   5   59.79    2.58 
  -7  -3  -5   25.78    1.56 
  -7  -3  -5   26.81    2.33 
  -7  -3  -5   24.00    2.05 
   7   3   5   24.63    1.80 
  -8  -3  -5   36.51    1.98 
  -8  -3  -5   36.54    2.90 
   8   3   5   30.62    2.66 
  -9  -3  -5  110.92    5.50 
  -9  -3  -5  103.70    3.30 
  -9  -3  -5  103.50    3.31 
   9   3   5  102.35    3.12 
   9   3   5  110.59    3.51 
 -10  -3  -5   95.98    3.09 
 -10  -3  -5   98.13    3.10 
 -10  -3  -5   94.92    5.21 
  10   3   5   94.16    2.90 
  10   3   5   99.75    3.25 
 -11  -3  -5   19.54    2.64 
 -11  -3  -5   15.51    1.03 
 -11  -3  -5   18.23    1.05 
  11   3   5   16.43    1.16 
  11   3   5   17.47    0.96 
 -12  -3  -5    0.84    0.33 
 -12  -3  -5    0.77    0.36 
  12   3   5    1.42    0.43 
  12   3   5    1.06    0.33 
 -13  -3  -5   10.73    0.61 
 -13  -3  -5   13.27    0.64 
  13   3   5   11.26    0.56 
  13   3   5   11.03    0.66 
   8  -4  -5   20.39    0.92 
   8  -4  -5   20.42    1.05 
   8  -4  -5   21.06    0.86 
   7  -4  -5   -0.25    0.29 
   7  -4  -5    0.35    0.30 
   7  -4  -5    0.80    0.46 
   7  -4  -5   -0.04    0.29 
   6  -4  -5   13.11    1.45 
   6  -4  -5   14.96    0.91 
   6  -4  -5   14.88    0.89 
   6  -4  -5   17.35    1.31 
   6  -4  -5   14.35    1.02 
   5  -4  -5   92.29    3.95 
   5  -4  -5  101.93    3.21 
   5  -4  -5   96.23    2.96 
   5  -4  -5  101.47    3.52 
   5  -4  -5   91.75    2.96 
   4  -4  -5   60.52    2.86 
   4  -4  -5   56.46    2.55 
   4  -4  -5   58.64    2.05 
   4  -4  -5   57.39    2.20 
   4  -4  -5   55.65    2.01 
   3  -4  -5   14.40    1.41 
   3  -4  -5   15.92    1.39 
  -3   4   5   14.56    1.38 
   2  -4  -5    0.73    0.81 
   2  -4  -5    0.33    0.53 
   2  -4  -5    0.20    0.50 
  -2   4   5    0.65    0.77 
  -2   4   5    0.45    0.53 
   1  -4  -5   48.31    2.17 
   1  -4  -5   41.67    2.43 
  -1   4   5   47.69    2.29 
  -1   4   5   47.65    2.67 
   0  -4  -5   82.86    3.02 
   0  -4  -5   87.24    3.72 
   0  -4  -5   80.55    3.41 
   0  -4  -5   77.57    4.32 
   0   4   5   87.99    3.74 
   0   4   5   87.40    3.23 
  -1  -4  -5  104.38    3.98 
  -1  -4  -5  107.19    3.33 
  -1  -4  -5  100.92    3.47 
  -1  -4  -5  111.40    4.31 
  -1  -4  -5  112.22    5.25 
   1   4   5  111.61    3.75 
   1   4   5  104.82    3.51 
  -2  -4  -5   20.85    1.13 
  -2  -4  -5   23.04    2.31 
  -2  -4  -5   21.57    1.67 
  -2  -4  -5   20.88    1.61 
   2   4   5   22.54    1.38 
  -3  -4  -5   32.98    2.15 
  -3  -4  -5   33.60    1.52 
  -3  -4  -5   30.35    1.98 
  -3  -4  -5   31.29    2.05 
  -3  -4  -5   35.16    2.83 
   3   4   5   34.54    1.73 
  -4  -4  -5   61.65    2.99 
  -4  -4  -5   58.72    2.36 
  -4  -4  -5   69.99    4.09 
  -4  -4  -5   63.96    3.18 
  -4  -4  -5   58.33    2.78 
   4   4   5   64.83    2.67 
  -5  -4  -5  337.93   11.58 
  -5  -4  -5  302.38    9.36 
  -5  -4  -5  333.59    9.22 
  -5  -4  -5  336.90   10.01 
  -5  -4  -5  338.95   10.47 
   5   4   5  335.21    9.46 
  -6  -4  -5  196.53    8.03 
  -6  -4  -5  196.49    5.95 
  -6  -4  -5  191.89    6.61 
  -6  -4  -5  187.50    7.11 
   6   4   5  191.67    6.13 
  -7  -4  -5   34.84    1.90 
  -7  -4  -5   32.58    2.38 
  -7  -4  -5   38.17    2.83 
   7   4   5   32.22    2.11 
  -8  -4  -5   11.23    1.43 
  -8  -4  -5    5.52    1.38 
   8   4   5    5.25    1.23 
  -9  -4  -5   52.64    3.71 
  -9  -4  -5   47.14    1.96 
  -9  -4  -5   52.01    2.58 
  -9  -4  -5   51.06    1.94 
  -9  -4  -5   48.08    1.87 
   9   4   5   49.28    2.09 
   9   4   5   48.80    1.81 
 -10  -4  -5  102.12    3.29 
 -10  -4  -5  104.94    3.28 
 -10  -4  -5  103.46    5.40 
  10   4   5  111.37    3.46 
  10   4   5  103.21    3.09 
 -11  -4  -5   58.47    4.02 
 -11  -4  -5   65.80    2.22 
 -11  -4  -5   63.48    2.21 
  11   4   5   67.58    2.09 
  11   4   5   67.31    2.36 
 -12  -4  -5    4.29    0.50 
 -12  -4  -5    5.07    0.55 
  12   4   5    4.72    0.56 
  12   4   5    4.33    0.44 
 -13  -4  -5    1.13    0.28 
 -13  -4  -5    1.44    0.26 
  13   4   5    0.71    0.28 
   7  -5  -5    7.24    0.59 
   7  -5  -5    8.24    0.65 
   7  -5  -5    8.33    0.55 
   7  -5  -5    5.74    0.66 
   6  -5  -5    2.52    0.61 
   6  -5  -5    2.02    0.38 
   6  -5  -5    2.14    0.46 
   6  -5  -5    2.46    0.44 
   5  -5  -5   46.81    1.86 
   5  -5  -5   40.15    2.43 
   5  -5  -5   46.56    2.15 
   5  -5  -5   44.95    1.68 
   5  -5  -5   43.12    1.63 
   4  -5  -5   90.91    2.83 
   4  -5  -5   95.39    3.39 
   4  -5  -5   98.43    3.10 
   4  -5  -5   89.42    2.83 
   4  -5  -5   86.11    2.92 
   4  -5  -5   88.58    3.79 
   3  -5  -5   31.37    1.56 
   3  -5  -5   30.65    2.34 
   3  -5  -5   26.98    1.97 
   3  -5  -5   31.58    1.98 
   3  -5  -5   32.02    1.39 
   2  -5  -5    6.19    1.31 
   2  -5  -5    5.73    1.00 
  -2   5   5    3.96    0.97 
   1  -5  -5   18.23    1.66 
   1  -5  -5   19.87    1.39 
  -1   5   5   16.89    1.69 
  -1   5   5   18.45    1.46 
   0  -5  -5   85.60    3.18 
   0  -5  -5   83.11    3.57 
   0  -5  -5   87.13    4.85 
   0   5   5   80.80    3.84 
   0   5   5   83.29    3.34 
  -1  -5  -5  152.07    5.64 
  -1  -5  -5  136.94    6.57 
  -1  -5  -5  149.79    5.26 
   1   5   5  158.54    5.04 
   1   5   5  150.89    4.79 
  -2  -5  -5   79.88    3.64 
  -2  -5  -5   86.36    4.81 
  -2  -5  -5   76.84    3.33 
  -2  -5  -5   78.14    2.76 
   2   5   5   78.77    2.96 
   2   5   5   86.17    3.26 
  -3  -5  -5    0.77    0.73 
  -3  -5  -5    1.50    0.50 
  -3  -5  -5    2.42    0.82 
  -3  -5  -5    1.67    1.15 
   3   5   5    0.94    0.55 
  -4  -5  -5   33.14    2.19 
  -4  -5  -5   32.85    2.94 
  -4  -5  -5   33.05    2.35 
  -4  -5  -5   31.29    1.62 
  -4  -5  -5   28.80    1.97 
   4   5   5   33.51    1.92 
  -5  -5  -5  226.85    9.06 
  -5  -5  -5  211.26    6.86 
  -5  -5  -5  216.36    7.78 
  -5  -5  -5  232.41    6.73 
  -5  -5  -5  227.77    7.43 
   5   5   5  227.90    6.96 
  -6  -5  -5   99.28    4.74 
  -6  -5  -5   99.48    3.64 
  -6  -5  -5   99.45    5.53 
  -6  -5  -5   99.45    4.26 
   6   5   5   97.55    3.85 
  -7  -5  -5   59.33    2.67 
  -7  -5  -5   59.37    3.69 
   7   5   5   59.68    2.92 
  -8  -5  -5    1.63    0.96 
  -8  -5  -5    2.46    0.81 
   8   5   5    2.80    1.21 
  -9  -5  -5   46.46    3.52 
  -9  -5  -5   48.46    1.84 
  -9  -5  -5   46.34    2.52 
  -9  -5  -5   47.91    1.87 
   9   5   5   50.48    2.04 
   9   5   5   46.39    1.76 
 -10  -5  -5   47.71    1.79 
 -10  -5  -5   44.27    3.44 
 -10  -5  -5   44.82    1.72 
  10   5   5   43.94    1.88 
  10   5   5   43.17    1.67 
 -11  -5  -5   44.76    3.57 
 -11  -5  -5   44.72    1.71 
 -11  -5  -5   47.24    1.73 
  11   5   5   43.94    1.57 
  11   5   5   45.68    1.82 
 -12  -5  -5    6.56    0.59 
 -12  -5  -5    5.83    0.53 
  12   5   5    6.32    0.62 
  12   5   5    5.86    0.48 
 -13  -5  -5    0.00    0.20 
 -13  -5  -5    0.27    0.22 
  13   5   5    0.23    0.23 
   7  -6  -5    8.65    0.59 
   7  -6  -5    8.30    0.52 
   7  -6  -5    8.47    0.53 
   7  -6  -5    6.94    0.67 
   6  -6  -5    1.33    0.32 
   6  -6  -5    0.79    0.33 
   6  -6  -5    0.95    0.30 
   6  -6  -5    1.11    0.47 
   5  -6  -5    9.45    1.40 
   5  -6  -5    7.69    0.71 
   5  -6  -5    9.98    0.73 
   5  -6  -5   10.55    1.08 
   5  -6  -5   11.39    0.90 
   5  -6  -5   10.36    0.80 
   4  -6  -5   72.25    2.36 
   4  -6  -5   74.30    2.57 
   4  -6  -5   70.03    2.44 
   4  -6  -5   71.51    2.33 
   4  -6  -5   70.40    3.26 
   4  -6  -5   71.66    2.80 
   3  -6  -5   44.42    2.43 
   3  -6  -5   48.68    2.95 
   3  -6  -5   44.41    1.68 
   3  -6  -5   45.78    1.75 
   3  -6  -5   42.75    1.78 
   3  -6  -5   45.37    1.88 
   2  -6  -5   30.29    2.27 
   2  -6  -5   29.26    1.88 
  -2   6   5   35.61    3.42 
   1  -6  -5    4.07    0.95 
   1  -6  -5    4.39    1.16 
  -1   6   5    4.26    1.05 
  -1   6   5    3.30    0.88 
   0  -6  -5   92.13    5.36 
   0  -6  -5   91.11    3.93 
   0   6   5   86.14    4.24 
   0   6   5   91.57    3.71 
   0   6   5   91.50    3.54 
  -1  -6  -5  125.98    6.41 
  -1  -6  -5  123.79    4.72 
   1   6   5  110.91    4.97 
   1   6   5  125.12    4.28 
   1   6   5  128.26    4.55 
  -2  -6  -5  107.93    5.76 
  -2  -6  -5   90.06    4.24 
  -2  -6  -5   95.49    3.98 
   2   6   5   99.50    3.65 
   2   6   5  102.57    3.91 
  -3  -6  -5    9.61    1.58 
  -3  -6  -5    8.56    2.00 
  -3  -6  -5    9.68    1.46 
  -3  -6  -5    7.73    0.98 
   3   6   5    8.93    1.33 
   3   6   5   10.61    1.31 
  -4  -6  -5    7.93    1.39 
  -4  -6  -5   10.90    2.43 
  -4  -6  -5   10.82    1.52 
  -4  -6  -5   11.20    2.08 
  -4  -6  -5    8.77    1.02 
   4   6   5   11.96    1.52 
  -5  -6  -5  107.31    5.99 
  -5  -6  -5  106.74    4.56 
  -5  -6  -5  109.77    3.94 
  -5  -6  -5  109.76    4.22 
  -5  -6  -5  114.19    5.02 
   5   6   5  119.18    4.35 
  -6  -6  -5  109.61    6.06 
  -6  -6  -5  111.33    4.01 
  -6  -6  -5  107.95    5.08 
   6   6   5  106.45    4.20 
  -7  -6  -5   70.54    4.09 
  -7  -6  -5   66.94    2.95 
   7   6   5   64.27    3.20 
  -8  -6  -5    5.21    0.68 
  -8  -6  -5    4.72    1.44 
  -8  -6  -5    5.45    0.68 
  -8  -6  -5    3.38    0.87 
  -8  -6  -5    4.35    0.70 
   8   6   5    5.15    0.78 
  -9  -6  -5   31.18    1.45 
  -9  -6  -5   30.18    2.04 
  -9  -6  -5   27.91    2.82 
  -9  -6  -5   31.57    1.36 
   9   6   5   28.13    1.36 
   9   6   5   32.52    1.55 
 -10  -6  -5   38.81    3.20 
 -10  -6  -5   40.32    1.56 
 -10  -6  -5   42.94    1.65 
  10   6   5   39.95    1.73 
  10   6   5   40.86    1.54 
 -11  -6  -5   40.27    1.49 
 -11  -6  -5   41.61    1.59 
  11   6   5   43.05    1.69 
 -12  -6  -5   15.43    0.78 
  12   6   5   16.27    0.88 
   6  -7  -5    0.13    0.23 
   6  -7  -5   -0.13    0.21 
   6  -7  -5    0.08    0.24 
   6  -7  -5    0.93    0.33 
   6  -7  -5    0.42    0.37 
   5  -7  -5   11.70    0.81 
   5  -7  -5   13.00    0.76 
   5  -7  -5   12.71    0.86 
   5  -7  -5   13.42    1.08 
   5  -7  -5   11.96    0.76 
   4  -7  -5   66.26    2.17 
   4  -7  -5   67.25    5.08 
   4  -7  -5   67.96    2.38 
   4  -7  -5   65.24    2.24 
   4  -7  -5   65.24    2.16 
  -4   7   5   61.98    3.14 
   3  -7  -5  104.30    3.11 
   3  -7  -5  108.38    4.63 
   3  -7  -5  103.00    3.20 
   3  -7  -5  100.03    3.09 
   3  -7  -5  104.34    3.34 
   3  -7  -5   98.44    3.25 
  -3   7   5  102.60    4.24 
   2  -7  -5   19.33    1.22 
   2  -7  -5   21.18    1.11 
   2  -7  -5   21.61    1.99 
   2  -7  -5   22.02    1.31 
   2  -7  -5   20.34    1.09 
   2  -7  -5   20.71    1.20 
  -2   7   5   23.27    1.81 
   1  -7  -5    0.34    0.85 
   1  -7  -5    0.58    0.41 
   1  -7  -5    0.51    0.45 
   1  -7  -5    0.22    0.46 
   1  -7  -5    0.77    0.78 
  -1   7   5    0.26    0.62 
   0  -7  -5   68.75    3.46 
   0  -7  -5   68.91    4.90 
   0   7   5   69.29    3.29 
   0   7   5   72.03    3.15 
  -1  -7  -5  181.02    8.33 
  -1  -7  -5  173.43    6.17 
   1   7   5  180.17    5.76 
   1   7   5  155.38    5.84 
   1   7   5  170.58    7.93 
  -2  -7  -5  160.64    5.84 
  -2  -7  -5  168.32    8.01 
   2   7   5  161.09    6.32 
   2   7   5  165.17    5.52 
   2   7   5  169.11    5.81 
  -3  -7  -5   13.80    1.88 
  -3  -7  -5   15.98    1.24 
  -3  -7  -5   16.54    2.40 
  -3  -7  -5   16.94    1.68 
   3   7   5   17.41    1.59 
   3   7   5   17.70    1.47 
  -4  -7  -5    5.05    1.15 
  -4  -7  -5    4.60    1.64 
  -4  -7  -5    3.81    1.16 
  -4  -7  -5    6.26    0.94 
   4   7   5    9.03    1.41 
   4   7   5    6.69    1.32 
  -5  -7  -5   60.72    4.44 
  -5  -7  -5   49.09    2.40 
  -5  -7  -5   49.10    4.13 
   5   7   5   50.14    2.75 
  -6  -7  -5  105.64    6.17 
  -6  -7  -5  110.11    4.06 
  -6  -7  -5  109.50    5.19 
   6   7   5  104.61    4.32 
  -7  -7  -5   63.93    2.39 
  -7  -7  -5   61.79    2.39 
  -7  -7  -5   67.04    2.99 
  -7  -7  -5   61.43    2.18 
  -7  -7  -5   69.54    4.11 
   7   7   5   65.87    2.43 
  -8  -7  -5   42.24    2.40 
  -8  -7  -5   49.80    3.55 
  -8  -7  -5   44.19    1.82 
  -8  -7  -5   42.38    1.76 
  -8  -7  -5   45.40    1.72 
   8   7   5   48.28    1.95 
  -9  -7  -5    1.83    0.44 
  -9  -7  -5    1.09    1.01 
  -9  -7  -5    1.25    0.48 
   9   7   5    2.26    0.59 
 -10  -7  -5   39.04    1.45 
 -10  -7  -5   38.82    1.53 
 -10  -7  -5   32.05    2.92 
  10   7   5   36.09    1.60 
 -11  -7  -5   62.91    2.05 
 -11  -7  -5   62.10    1.95 
  11   7   5   61.91    2.16 
 -12  -7  -5   41.05    1.36 
  12   7   5   39.03    1.43 
   6  -8  -5    1.61    0.24 
   6  -8  -5    1.23    0.23 
   6  -8  -5    1.06    0.35 
   6  -8  -5    1.38    0.27 
   5  -8  -5    4.73    0.54 
   5  -8  -5    4.52    0.45 
   5  -8  -5    6.24    0.56 
   5  -8  -5    4.54    0.45 
   4  -8  -5   29.67    1.26 
   4  -8  -5   31.21    1.31 
   4  -8  -5   32.45    1.42 
   4  -8  -5   29.01    2.32 
   4  -8  -5   31.13    1.25 
   3  -8  -5   97.26    2.94 
   3  -8  -5   98.33    3.03 
   3  -8  -5   95.95    2.96 
   3  -8  -5   95.53    3.07 
   3  -8  -5  101.42    4.40 
   3  -8  -5   98.14    3.18 
  -3   8   5   95.44    4.04 
   2  -8  -5   83.06    2.56 
   2  -8  -5   80.25    2.79 
   2  -8  -5   79.39    2.62 
   2  -8  -5   81.17    3.94 
   2  -8  -5   81.35    2.58 
   2  -8  -5   80.24    2.70 
  -2   8   5   75.98    3.53 
   1  -8  -5    9.96    0.82 
   1  -8  -5   11.55    0.85 
   1  -8  -5   10.88    0.86 
   1  -8  -5    9.72    0.92 
   1  -8  -5    9.77    0.90 
   1  -8  -5    9.20    1.52 
  -1   8   5    9.04    1.37 
   0  -8  -5   76.88    2.55 
   0  -8  -5   75.86    2.51 
   0  -8  -5   70.10    2.56 
   0  -8  -5   73.91    2.65 
   0  -8  -5   78.58    2.74 
   0  -8  -5   75.03    2.47 
   0  -8  -5   79.56    3.82 
   0  -8  -5   80.29    5.53 
   0   8   5   81.62    3.48 
  -1  -8  -5  118.85    6.87 
  -1  -8  -5  119.95    4.91 
   1   8   5  123.14    4.61 
  -2  -8  -5   88.87    3.95 
  -2  -8  -5   89.92    5.81 
   2   8   5   81.68    3.78 
   2   8   5   82.07    3.59 
  -3  -8  -5   70.30    3.44 
  -3  -8  -5   69.83    5.04 
   3   8   5   70.41    3.19 
   3   8   5   72.88    3.51 
  -4  -8  -5    6.82    2.19 
  -4  -8  -5    3.72    0.89 
  -4  -8  -5    5.70    1.27 
   4   8   5    4.66    1.20 
   4   8   5    6.02    1.40 
  -5  -8  -5   38.41    3.78 
  -5  -8  -5   42.75    2.23 
   5   8   5   38.64    2.69 
   5   8   5   42.56    2.44 
  -6  -8  -5   81.39    2.64 
  -6  -8  -5   81.54    3.43 
  -6  -8  -5   88.31    2.92 
  -6  -8  -5   80.76    2.67 
  -6  -8  -5   84.77    5.63 
  -6  -8  -5   80.39    2.73 
  -7  -8  -5   75.12    2.65 
  -7  -8  -5   71.71    2.46 
  -7  -8  -5   73.31    2.42 
  -7  -8  -5   72.17    4.30 
  -7  -8  -5   76.21    3.29 
   7   8   5   76.00    2.67 
  -8  -8  -5   52.36    1.91 
  -8  -8  -5   49.40    1.83 
  -8  -8  -5   46.51    2.90 
  -8  -8  -5   51.58    3.58 
   8   8   5   55.88    2.09 
  -9  -8  -5    0.72    0.34 
  -9  -8  -5    0.61    0.44 
  -9  -8  -5    1.48    1.09 
   9   8   5    0.64    0.44 
 -10  -8  -5   46.65    1.58 
 -10  -8  -5   41.94    1.61 
  10   8   5   44.25    1.75 
 -11  -8  -5   50.90    1.63 
 -11  -8  -5   52.42    1.69 
  11   8   5   50.10    1.80 
 -12  -8  -5   44.70    1.32 
 -12  -8  -5   45.77    1.40 
  12   8   5   44.12    1.47 
   5  -9  -5    2.41    0.29 
   5  -9  -5    1.88    0.26 
   5  -9  -5    2.00    0.31 
   5  -9  -5    1.71    0.31 
   4  -9  -5   28.59    1.09 
   4  -9  -5   27.80    1.25 
   4  -9  -5   27.87    1.08 
   4  -9  -5   27.64    1.12 
   3  -9  -5   72.19    2.34 
   3  -9  -5   68.96    3.45 
   3  -9  -5   74.42    2.31 
   3  -9  -5   74.46    2.50 
   3  -9  -5   72.17    2.28 
   3  -9  -5   74.29    2.39 
   2  -9  -5   48.20    2.91 
   2  -9  -5   49.61    1.82 
   2  -9  -5   49.37    1.77 
   2  -9  -5   49.50    1.76 
   2  -9  -5   49.48    1.86 
   2  -9  -5   50.11    1.97 
  -2   9   5   48.61    2.70 
   1  -9  -5    3.15    0.61 
   1  -9  -5    2.43    0.50 
   1  -9  -5    3.65    0.56 
   1  -9  -5    3.24    0.56 
   1  -9  -5    2.65    0.48 
   1  -9  -5    3.27    1.15 
   1  -9  -5    2.96    0.64 
  -1   9   5    2.79    0.92 
   0  -9  -5    5.59    0.66 
   0  -9  -5    6.11    0.70 
   0  -9  -5    6.55    0.69 
   0  -9  -5    5.70    0.74 
   0  -9  -5    8.16    0.76 
   0  -9  -5    6.19    0.79 
   0  -9  -5    9.77    2.74 
   0  -9  -5    9.41    1.69 
   0   9   5    5.85    1.17 
  -1  -9  -5   61.77    2.21 
  -1  -9  -5   62.20    2.39 
  -1  -9  -5   59.32    2.27 
  -1  -9  -5   61.73    2.23 
  -1  -9  -5   66.14    3.43 
  -1  -9  -5   64.29    2.17 
  -1  -9  -5   62.20    2.25 
  -1  -9  -5   64.14    5.03 
   1   9   5   66.29    3.18 
  -2  -9  -5   49.61    4.40 
  -2  -9  -5   47.74    1.88 
  -2  -9  -5   49.30    2.91 
  -2  -9  -5   51.26    1.83 
  -2  -9  -5   47.87    1.89 
  -2  -9  -5   45.30    1.92 
  -2  -9  -5   51.13    2.09 
  -2  -9  -5   47.95    1.92 
   2   9   5   45.73    2.60 
  -3  -9  -5   10.12    0.93 
  -3  -9  -5    9.06    0.84 
  -3  -9  -5    9.33    1.55 
  -3  -9  -5    9.82    0.96 
  -3  -9  -5   10.26    0.93 
  -3  -9  -5   11.07    0.98 
  -3  -9  -5    8.02    2.20 
  -3  -9  -5   12.18    0.95 
   3   9   5    8.71    1.36 
  -4  -9  -5    4.72    0.68 
  -4  -9  -5    7.60    1.50 
  -4  -9  -5    9.01    2.64 
  -4  -9  -5    5.54    0.74 
  -4  -9  -5    7.41    0.78 
  -4  -9  -5    5.33    0.79 
  -4  -9  -5    5.63    0.80 
   4   9   5    4.57    1.17 
  -5  -9  -5    1.40    0.69 
  -5  -9  -5    1.24    0.55 
  -5  -9  -5    1.79    0.85 
  -5  -9  -5    2.32    1.73 
  -5  -9  -5    0.69    0.42 
  -5  -9  -5    1.27    0.51 
   5   9   5    0.96    0.95 
  -6  -9  -5   55.45    2.28 
  -6  -9  -5   57.35    2.02 
  -6  -9  -5   52.47    4.57 
  -6  -9  -5   54.75    1.94 
  -6  -9  -5   55.70    2.73 
  -7  -9  -5  111.06    3.45 
  -7  -9  -5  102.48    3.19 
  -7  -9  -5  107.56    3.26 
   7   9   5  108.58    3.44 
  -8  -9  -5   34.11    1.41 
  -8  -9  -5   34.86    3.02 
  -8  -9  -5   35.53    1.47 
   8   9   5   37.77    1.62 
  -9  -9  -5    0.28    0.40 
  -9  -9  -5    0.25    0.28 
   9   9   5    0.50    0.43 
 -10  -9  -5   24.58    1.04 
 -10  -9  -5   25.24    1.01 
  10   9   5   23.09    1.13 
 -11  -9  -5   39.14    1.30 
 -11  -9  -5   40.09    1.29 
  11   9   5   41.00    1.43 
   4 -10  -5   16.63    0.71 
   4 -10  -5   16.39    0.70 
   4 -10  -5   16.34    0.81 
   4 -10  -5   17.89    0.76 
   3 -10  -5   54.68    1.95 
   3 -10  -5   59.07    1.88 
   3 -10  -5   58.51    1.82 
   3 -10  -5   57.00    1.87 
   3 -10  -5   58.98    1.83 
   2 -10  -5   45.39    1.60 
   2 -10  -5   46.19    2.66 
   2 -10  -5   48.39    1.63 
   2 -10  -5   45.73    1.67 
   2 -10  -5   45.36    1.69 
   2 -10  -5   46.15    1.80 
   1 -10  -5   12.33    0.91 
   1 -10  -5   13.20    1.67 
   1 -10  -5   12.59    0.99 
   1 -10  -5   12.22    0.82 
   1 -10  -5   13.47    0.86 
   1 -10  -5   12.55    0.86 
   1 -10  -5   12.29    0.95 
  -1  10   5   11.35    1.70 
   0 -10  -5    1.70    0.47 
   0 -10  -5    2.19    0.56 
   0 -10  -5    2.22    0.47 
   0 -10  -5    1.54    0.85 
   0 -10  -5    2.01    0.49 
   0 -10  -5    2.13    0.48 
   0 -10  -5    1.86    0.46 
   0  10   5    1.92    0.98 
  -1 -10  -5   28.65    1.39 
  -1 -10  -5   28.64    1.34 
  -1 -10  -5   28.43    1.49 
  -1 -10  -5   26.85    1.26 
  -1 -10  -5   25.91    3.38 
  -1 -10  -5   28.16    1.34 
  -1 -10  -5   29.44    2.29 
  -1 -10  -5   26.94    1.30 
   1  10   5   27.34    2.05 
  -2 -10  -5   45.06    1.80 
  -2 -10  -5   48.49    1.90 
  -2 -10  -5   49.96    2.01 
  -2 -10  -5   45.76    4.33 
  -2 -10  -5   46.52    1.79 
  -2 -10  -5   46.76    1.84 
  -2 -10  -5   46.69    2.91 
  -2 -10  -5   49.14    1.79 
   2  10   5   47.62    1.90 
   2  10   5   46.04    2.68 
  -3 -10  -5  104.79    4.34 
  -3 -10  -5   93.17    6.25 
  -3 -10  -5  100.80    3.02 
  -3 -10  -5   99.33    3.15 
  -3 -10  -5   98.36    3.18 
  -3 -10  -5   99.16    3.29 
  -3 -10  -5   98.43    3.07 
   3  10   5  102.20    4.18 
  -4 -10  -5   30.24    3.55 
  -4 -10  -5   33.35    1.76 
  -4 -10  -5   32.84    1.43 
  -4 -10  -5   31.89    1.49 
  -4 -10  -5   31.33    1.62 
   4  10   5   33.55    2.27 
  -5 -10  -5   19.46    1.06 
  -5 -10  -5   20.12    1.27 
  -5 -10  -5   20.42    1.19 
  -5 -10  -5   12.15    2.71 
   5  10   5   19.32    1.84 
  -6 -10  -5   95.52    6.20 
  -6 -10  -5  114.45    3.35 
  -6 -10  -5  111.82    3.25 
  -6 -10  -5  115.56    3.56 
  -6 -10  -5  114.72    3.42 
  -7 -10  -5   67.78    2.18 
  -7 -10  -5   69.73    2.26 
   7  10   5   67.75    2.39 
  -8 -10  -5   48.43    1.72 
  -8 -10  -5   49.29    1.70 
   8  10   5   50.80    1.89 
  -9 -10  -5    5.20    0.54 
  -9 -10  -5    5.85    0.51 
   9  10   5    4.81    0.57 
 -10 -10  -5   19.26    0.80 
  10  10   5   18.76    0.92 
 -11 -10  -5   31.53    0.99 
  11  10   5   29.92    1.07 
   3 -11  -5   26.61    0.94 
   3 -11  -5   26.62    0.97 
   3 -11  -5   26.60    0.92 
   3 -11  -5   26.39    0.96 
   3 -11  -5   26.14    1.05 
  -3  11   5   27.72    0.97 
   2 -11  -5   35.09    1.23 
   2 -11  -5   36.89    1.31 
   2 -11  -5   35.36    1.27 
   2 -11  -5   33.63    1.19 
   2 -11  -5   35.86    1.39 
   1 -11  -5   17.80    0.87 
   1 -11  -5   19.02    0.95 
   1 -11  -5   15.48    1.61 
   1 -11  -5   17.80    0.90 
   1 -11  -5   17.56    0.91 
   1 -11  -5   17.66    1.03 
   1 -11  -5   17.81    0.86 
   0 -11  -5    0.11    0.39 
   0 -11  -5    0.48    0.36 
   0 -11  -5    0.40    0.33 
   0 -11  -5    0.00    0.79 
   0 -11  -5    0.52    0.34 
   0 -11  -5    0.50    0.34 
   0 -11  -5    0.67    0.35 
   0  11   5    0.67    0.36 
  -1 -11  -5   15.98    0.97 
  -1 -11  -5   13.99    0.94 
  -1 -11  -5   14.74    1.73 
  -1 -11  -5   14.74    0.94 
  -1 -11  -5   13.74    0.89 
  -1 -11  -5   14.78    1.05 
   1  11   5   13.86    0.93 
  -2 -11  -5   51.92    4.46 
  -2 -11  -5   63.78    2.04 
  -2 -11  -5   62.52    2.17 
  -2 -11  -5   62.74    3.21 
  -2 -11  -5   62.73    2.28 
  -2 -11  -5   62.63    2.15 
  -2 -11  -5   63.35    2.11 
   2  11   5   62.85    2.08 
   2  11   5   59.59    3.10 
  -3 -11  -5   61.99    2.13 
  -3 -11  -5   60.82    2.10 
  -3 -11  -5   58.92    3.49 
  -3 -11  -5   61.84    2.23 
  -3 -11  -5   48.32    4.44 
  -3 -11  -5   60.50    2.02 
   3  11   5   59.88    3.02 
  -4 -11  -5   26.05    1.27 
  -4 -11  -5   26.68    1.38 
  -4 -11  -5   26.22    1.19 
  -4 -11  -5   22.77    3.13 
   4  11   5   27.62    2.14 
  -5 -11  -5    2.41    0.48 
  -5 -11  -5    3.36    1.87 
  -5 -11  -5    3.73    0.52 
  -5 -11  -5    3.03    0.60 
   5  11   5    2.75    1.62 
  -6 -11  -5   37.94    1.59 
  -6 -11  -5   36.08    1.42 
  -6 -11  -5   36.36    1.50 
  -6 -11  -5   35.23    1.37 
   6  11   5   35.87    1.55 
  -7 -11  -5   97.53    2.94 
  -7 -11  -5  100.92    2.88 
   7  11   5  101.18    3.09 
  -8 -11  -5   36.93    1.35 
  -8 -11  -5   37.88    1.31 
   8  11   5   38.53    1.49 
  -9 -11  -5   13.12    0.70 
  -9 -11  -5   13.65    0.65 
   9  11   5   13.75    0.77 
 -10 -11  -5    0.55    0.18 
  10  11   5    0.57    0.29 
   1 -12  -5   17.26    0.86 
   1 -12  -5   18.21    0.82
[truncated: 343,530 more chars]
